# Supplementary material for: ﻿A new species of Monomorium Mayr, 1855 (Hymenoptera, Formicidae) with a brachypterous queen from southern Japan, and phylogeny of Japanese Monomorium species with diverse reproductive strategies
Source: Zookeys. 2025 Aug 26;1250:49–78. doi: 10.3897/zookeys.1250.150776 (PMC12406028; doi:10.3897/zookeys.1250.150776)
Supplement: Supplementary material 1 — List of collected nests [file zookeys-1250-049_article-150776__-s001.xls]

## Sheet: Table S1 List of collected nest
Species	Nest_ID	Sampling_date	Island	Location	Nest_material	Number_of_queens	Number_of_workers	Altitude	Latitude	Longitude
Monomorium intrudens	Mint_20170430_01	2017-04-30	Honshu	Kyoto-shi, Kyoto Pref.	Pleioblastus bamboo	1	408	NA	NA	NA
Monomorium intrudens	Mint_20170504_01	2017-05-04	Honshu	Higashiosaka-shi, Osaka Pref.	Pleioblastus bamboo	1	879	NA	NA	NA
Monomorium intrudens	Mint_20170507_01	2017-05-07	Honshu	Takaraduka-shi, Osaka Pref.	decayed wood	1	110	NA	NA	NA
Monomorium intrudens	Mint_20170527_01	2017-05-27	Honshu	Kyoto-shi, Kyoto Pref.	Pleioblastus bamboo	3	261	90.5	35.0587	135.784
Monomorium intrudens	Mint_20200429_01	2020-04-29	Honshu	Kyoto-shi, Kyoto Pref.	Pleioblastus bamboo	10	1036	90.5	35.0587	135.784
Monomorium intrudens	Mint_20200429_02	2020-04-29	Honshu	Kyoto-shi, Kyoto Pref.	Pleioblastus bamboo	1	65	90.5	35.0587	135.784
Monomorium intrudens	Mint_20200429_03	2020-04-29	Honshu	Kyoto-shi, Kyoto Pref.	Pleioblastus bamboo	4	65	90.5	35.0587	135.784
Monomorium intrudens	Mint_20200429_04	2020-04-29	Honshu	Kyoto-shi, Kyoto Pref.	Pleioblastus bamboo	14	783	90.5	35.0587	135.784
Monomorium intrudens	Mint_20200528_01	2020-05-28	Honshu	Kyoto-shi, Kyoto Pref.	Pleioblastus bamboo	8	320	90.5	35.0587	135.784
Monomorium intrudens	Mint_20200620_01	2020-06-20	Honshu	Kyoto-shi, Kyoto Pref.	Pleioblastus bamboo	3	305	75	35.0281	135.786
Monomorium intrudens	Mint_20200620_02	2020-06-20	Honshu	Kyoto-shi, Kyoto Pref.	Pleioblastus bamboo	14	543	75	35.0281	135.786
Monomorium intrudens	Mint_20200620_03	2020-06-20	Honshu	Kyoto-shi, Kyoto Pref.	Pleioblastus bamboo	3	224	75	35.0281	135.786
Monomorium intrudens	Mint_20200620_04	2020-06-20	Honshu	Kyoto-shi, Kyoto Pref.	Pleioblastus bamboo	5	192	75	35.0281	135.786
Monomorium intrudens	Mint_20200620_05	2020-06-20	Honshu	Kyoto-shi, Kyoto Pref.	Pleioblastus bamboo	20	381	75	35.0281	135.786
Monomorium intrudens	Mint_20200620_06	2020-06-20	Honshu	Kyoto-shi, Kyoto Pref.	Pleioblastus bamboo	9	246	75	35.0281	135.786
Monomorium intrudens	Mint_20200621_02	2020-06-21	Honshu	Kyoto-shi, Kyoto Pref.	Pleioblastus bamboo	3	136	75	35.0281	135.786
Monomorium intrudens	Mint_20200621_04	2020-06-21	Honshu	Kyoto-shi, Kyoto Pref.	Pleioblastus bamboo	2	144	75	35.0281	135.786
Monomorium intrudens	Mint_20200621_05	2020-06-21	Honshu	Kyoto-shi, Kyoto Pref.	Pleioblastus bamboo	26	290	75	35.0281	135.786
Monomorium intrudens	Mint_20200901_01	2020-09-01	Honshu	Sanda-shi, Hyogo Pref.	Pleioblastus bamboo	4	626	216.4	34.9151	135.166
Monomorium intrudens	Mint_20200901_02	2020-09-01	Honshu	Sanda-shi, Hyogo Pref.	Pleioblastus bamboo	5	323	216.4	34.9151	135.166
Monomorium intrudens	Mint_20200901_03	2020-09-01	Honshu	Sanda-shi, Hyogo Pref.	Pleioblastus bamboo	3	555	216.4	34.9151	135.166
Monomorium intrudens	Mint_20200901_04	2020-09-01	Honshu	Sanda-shi, Hyogo Pref.	Pleioblastus bamboo	6	361	216.4	34.9151	135.166
Monomorium intrudens	Mint_20200901_06	2020-09-01	Honshu	Sanda-shi, Hyogo Pref.	Pleioblastus bamboo	5	222	216.4	34.9151	135.166
Monomorium intrudens	Mint_20200901_07	2020-09-01	Honshu	Sanda-shi, Hyogo Pref.	Pleioblastus bamboo	16	628	216.4	34.9151	135.166
Monomorium intrudens	Mint_20200901_08	2020-09-01	Honshu	Sanda-shi, Hyogo Pref.	Pleioblastus bamboo	5	122	216.4	34.9151	135.166
Monomorium intrudens	Mint_20200901_09	2020-09-01	Honshu	Sanda-shi, Hyogo Pref.	Pleioblastus bamboo	1	310	216.4	34.9151	135.166
Monomorium intrudens	Mint_20200901_10	2020-09-01	Honshu	Sanda-shi, Hyogo Pref.	Pleioblastus bamboo	6	643	216.4	34.9151	135.166
Monomorium intrudens	Mint_20200901_11	2020-09-01	Honshu	Sanda-shi, Hyogo Pref.	Pleioblastus bamboo	2	224	216.4	34.9151	135.166
Monomorium intrudens	Mint_20200901_12	2020-09-01	Honshu	Sanda-shi, Hyogo Pref.	Pleioblastus bamboo	9	457	216.4	34.9151	135.166
Monomorium intrudens	Mint_20201002_01	2020-10-02	Honshu	Kyoto-shi, Kyoto Pref.	Pleioblastus bamboo	15	2244	90.5	35.0587	135.784
Monomorium intrudens	Mint_20201002_02	2020-10-02	Honshu	Kyoto-shi, Kyoto Pref.	Pleioblastus bamboo	4	3196	90.5	35.0587	135.784
Monomorium intrudens	Mint_20201002_03	2020-10-02	Honshu	Kyoto-shi, Kyoto Pref.	Pleioblastus bamboo	25	1750	90.5	35.0587	135.784
Monomorium intrudens	Mint_20201002_04	2020-10-02	Honshu	Kyoto-shi, Kyoto Pref.	Pleioblastus bamboo	10	655	90.5	35.0587	135.784
Monomorium intrudens	Mint_20230327_01	2023-03-27	Amami-oshima	Tatsugo-cho, Kagoshima Pref.	Pleioblastus bamboo	NA	NA	3	28.4142	129.602
Monomorium intrudens	Mint_20240408_01	2024-04-08	Amami-oshima	Amami-oshima	decayed wood	2	434	136.7	28.466	129.685
Monomorium intrudens	Mint_20240408_03	2024-04-08	Amami-oshima	Amami-oshima	Miscanthus silver grass	5	571	134	28.4661	129.685
Monomorium intrudens	Mint_20240409_01	2024-04-09	Amami-oshima	Amami-shi, Kagoshima Pref.	Miscanthus silver grass	NA	NA	76	28.3209	129.489
Monomorium intrudens	Mint_20240409_02	2024-04-09	Amami-oshima	Amami-oshima	Miscanthus silver grass	8	1188	107.6	28.3198	129.49
Monomorium intrudens	Mint_20240409_03	2024-04-09	Amami-oshima	Amami-oshima	Miscanthus silver grass	5	539	86.8	28.3243	129.493
Monomorium intrudens	Mint_20240409_04	2024-04-09	Amami-oshima	Amami-oshima	Miscanthus silver grass	8	706	165	28.3011	129.472
Monomorium intrudens	Mint_20240409_05	2024-04-09	Amami-oshima	Amami-oshima	Miscanthus silver grass	9	435	161.5	28.3006	129.472
Monomorium brachypterum	Msp_20230319_01	2023-03-19	Amami-oshima	Yamato-son, Kagoshima Pref.	NA	21	1287	107	28.3245	129.322
Monomorium brachypterum	Msp_20230319_02	2023-03-19	Amami-oshima	Setouchi-cho, Kagoshima Pref.	NA	2	436	50	28.2219	129.341
Monomorium brachypterum	Msp_20230319_03	2023-03-19	Amami-oshima	Setouchi-cho, Kagoshima Pref.	NA	12	1501	50	28.2219	129.341
Monomorium brachypterum	Msp_20230329_01	2023-03-29	Amami-oshima	Uken-son, Kagoshima Pref.	Miscanthus silver grass	10	2177	128	28.2465	129.328
Monomorium brachypterum	Msp_20230329_03	2023-03-29	Amami-oshima	Uken-son, Kagoshima Pref.	Miscanthus silver grass	3	639	202	28.2455	129.32
Monomorium brachypterum	Msp_20230329_05	2023-03-29	Amami-oshima	Uken-son, Kagoshima Pref.	Miscanthus silver grass	17	1136	202	28.2455	129.32
Monomorium brachypterum	Msp_20230329_06	2023-03-29	Amami-oshima	Uken-son, Kagoshima Pref.	Miscanthus silver grass	11	273	202	28.2455	129.32
Monomorium brachypterum	Msp_20230329_07	2023-03-29	Amami-oshima	Uken-son, Kagoshima Pref.	Miscanthus silver grass	13	1552	202	28.2455	129.32
Monomorium brachypterum	Msp_20230329_08	2023-03-29	Amami-oshima	Uken-son, Kagoshima Pref.	Miscanthus silver grass	4	1017	198	28.2462	129.32
Monomorium brachypterum	Msp_20230329_10	2023-03-29	Amami-oshima	Uken-son, Kagoshima Pref.	Miscanthus silver grass	5	1881	198	28.2462	129.32
Monomorium brachypterum	Msp_20230329_11	2023-03-29	Amami-oshima	Uken-son, Kagoshima Pref.	Miscanthus silver grass	6	3291	198	28.2462	129.32
Monomorium brachypterum	Msp_20240408_01	2024-04-08	Amami-oshima	Yamato-son, Kagoshima Pref.	Miscanthus silver grass	1	573	365.3	28.334	129.365
Monomorium brachypterum	Msp_20240409_01	2024-04-09	Amami-oshima	Amami-shi, Kagoshima Pref.	decayed wood	5	665	357	28.2768	129.426
Monomorium brachypterum	Msp_20240409_02	2024-04-09	Amami-oshima	Amami-shi, Kagoshima Pref.	decayed wood	NA	NA	356.2	28.277	129.427
Monomorium brachypterum	Msp_20240409_03	2024-04-09	Amami-oshima	Setouchi-cho, Kagoshima Pref.	Miscanthus silver grass	12	1663	206.9	28.1642	129.391
Monomorium brachypterum	Msp_20240409_04	2024-04-09	Amami-oshima	Setouchi-cho, Kagoshima Pref.	Miscanthus silver grass	NA	NA	205.6	28.1642	129.391
Monomorium brachypterum	Msp_20240410_01	2024-04-10	Amami-oshima	Amami-shi, Kagoshima Pref.	Miscanthus silver grass	27	2370	160.3	28.3339	129.485
Monomorium brachypterum	Msp_20240410_02	2024-04-10	Amami-oshima	Amami-shi, Kagoshima Pref.	decayed wood	1	1873	175.4	28.334	129.484
Monomorium brachypterum	Msp_20240410_03	2024-04-10	Amami-oshima	Amami-shi, Kagoshima Pref.	Miscanthus silver grass	3	1405	182.4	28.3341	129.484
Monomorium brachypterum	Msp_20240410_04	2024-04-10	Amami-oshima	Uken-son, Kagoshima Pref.	Miscanthus silver grass	2	341	255.5	28.2416	129.253
Monomorium brachypterum	Msp_20240410_05	2024-04-10	Amami-oshima	Uken-son, Kagoshima Pref.	Miscanthus silver grass	7	1695	258	28.2416	129.253
Monomorium brachypterum	Msp_20240410_06	2024-04-10	Amami-oshima	Uken-son, Kagoshima Pref.	Miscanthus silver grass	21	1457	260.2	28.2416	129.253
Monomorium brachypterum	Msp_20240410_07	2024-04-10	Amami-oshima	Uken-son, Kagoshima Pref.	Miscanthus silver grass	21	2657	266.1	28.2417	129.253
Monomorium brachypterum	Msp_20240410_08	2024-04-10	Amami-oshima	Yamato-son, Kagoshima Pref.	Miscanthus silver grass	5	3385	360.9	28.3332	129.337
Monomorium brachypterum	Msp_20240410_09	2024-04-10	Amami-oshima	Yamato-son, Kagoshima Pref.	Miscanthus silver grass	7	3861	362.6	28.3333	129.337
Monomorium brachypterum	Msp_20240411_01	2024-04-11	Amami-oshima	Tatsugo-cho, Kagoshima Pref.	Miscanthus silver grass	8	1823	322.3	28.3999	129.549
Monomorium brachypterum	Msp_20240411_02	2024-04-11	Amami-oshima	Tatsugo-cho, Kagoshima Pref.	Miscanthus silver grass	4	327	325.8	28.4015	129.547
