# Supplementary material for: ﻿A new species of Monomorium Mayr, 1855 (Hymenoptera, Formicidae) with a brachypterous queen from southern Japan, and phylogeny of Japanese Monomorium species with diverse reproductive strategies
Source: Zookeys. 2025 Aug 26;1250:49–78. doi: 10.3897/zookeys.1250.150776 (PMC12406028; doi:10.3897/zookeys.1250.150776)
Supplement: Supplementary material 2 — Results of measurements [file zookeys-1250-049_article-150776__-s002.xls]

## Sheet: Table S2 Measurement
sample_ID	colony_ID	caste	species	head width (HW) [mm]	pronotum width (PrW) [mm]	right forewing area [mm^2]	right hindwing area [mm^2]	petiole width (PtW) [mm]	postpetiole width (PptW) [mm]	total body length (TL) [mm]	maximum head length (HL) [mm]	maximum width of eye (EW) [mm]	maximum length of eye (EL) [mm]	scape length(SL) [mm]	cephalic index, HW/HL× 100 (CI)	scape index, SL/HW× 100 (SI)	EL/HW	number of ommatidia
m01	Msp_20230329_01	male	Monomorium brachypterum	0.484	0.417	NA	NA	0.189	NA	2.889	0.487	0.183	0.236	0.157	0.99384	0.32438	0.0633437	NA
m02	Msp_20230329_01	male	Monomorium brachypterum	0.512	0.426	NA	NA	0.193	NA	2.78	0.499	0.176	0.23	0.164	1.02605	0.320312	0.0633094	NA
m03	Msp_20230329_01	male	Monomorium brachypterum	0.486	0.431	NA	NA	0.205	NA	2.671	0.46	0.181	0.204	0.16	1.05652	0.329218	0.0677649	NA
m04	Msp_20230329_01	male	Monomorium brachypterum	0.489	0.425	NA	NA	0.204	NA	2.623	0.482	0.186	0.221	0.164	1.01452	0.335378	0.0709112	NA
m05	Msp_20230329_01	male	Monomorium brachypterum	0.512	0.443	NA	NA	0.193	NA	2.647	0.508	0.191	0.212	0.151	1.00787	0.294922	0.0721572	NA
m06	Msp_20230329_01	male	Monomorium brachypterum	0.471	0.44	NA	NA	0.182	NA	2.73	0.481	0.168	0.227	0.154	0.97921	0.326964	0.0615385	NA
Msp_m031	Msp_20230329_01	male	Monomorium brachypterum	0.535	0.44	1.046	0.303	NA	NA	NA	NA	NA	NA	NA	NA	NA	NA	NA
Msp_m032	Msp_20230329_01	male	Monomorium brachypterum	0.507	0.454	1.114	0.299	NA	NA	NA	NA	NA	NA	NA	NA	NA	NA	NA
Msp_m033	Msp_20230329_01	male	Monomorium brachypterum	0.529	0.442	1.047	0.269	NA	NA	NA	NA	NA	NA	NA	NA	NA	NA	NA
Msp_m034	Msp_20230329_01	male	Monomorium brachypterum	0.54	0.49	1.133	0.318	NA	NA	NA	NA	NA	NA	NA	NA	NA	NA	NA
Msp_m011	Msp_20230329_02	male	Monomorium brachypterum	0.524	0.434	1.02573	0.292	NA	NA	NA	NA	NA	NA	NA	NA	NA	NA	NA
Msp_m012	Msp_20230329_02	male	Monomorium brachypterum	0.528	0.407	1.14547	0.320669	NA	NA	NA	NA	NA	NA	NA	NA	NA	NA	NA
Msp_m014	Msp_20230329_02	male	Monomorium brachypterum	0.491	0.456	0.994734	0.317522	NA	NA	NA	NA	NA	NA	NA	NA	NA	NA	NA
Msp_m041	Msp_20230329_02	male	Monomorium brachypterum	0.51	0.414	1.15	0.308	NA	NA	NA	NA	NA	NA	NA	NA	NA	NA	NA
Msp_m042	Msp_20230329_02	male	Monomorium brachypterum	0.522	0.443	1.133	0.308	NA	NA	NA	NA	NA	NA	NA	NA	NA	NA	NA
Msp_m043	Msp_20230329_02	male	Monomorium brachypterum	0.511	0.423	1.107	0.302	NA	NA	NA	NA	NA	NA	NA	NA	NA	NA	NA
Msp_m015	Msp_20230329_05	male	Monomorium brachypterum	0.474	0.516	0.9683	0.320511	NA	NA	NA	NA	NA	NA	NA	NA	NA	NA	NA
Msp_m016	Msp_20230329_05	male	Monomorium brachypterum	0.51	0.492	0.998195	0.285895	NA	NA	NA	NA	NA	NA	NA	NA	NA	NA	NA
Msp_m035	Msp_20230329_05	male	Monomorium brachypterum	0.517	0.469	1.082	0.307	NA	NA	NA	NA	NA	NA	NA	NA	NA	NA	NA
Msp_m036	Msp_20230329_05	male	Monomorium brachypterum	0.528	0.519	1.066	0.286	NA	NA	NA	NA	NA	NA	NA	NA	NA	NA	NA
Msp_m037	Msp_20230329_10	male	Monomorium brachypterum	0.492	0.468	1.075	0.298	NA	NA	NA	NA	NA	NA	NA	NA	NA	NA	NA
Msp_m038	Msp_20230329_10	male	Monomorium brachypterum	0.53	0.43	1.094	0.315	NA	NA	NA	NA	NA	NA	NA	NA	NA	NA	NA
Msp_m039	Msp_20230329_10	male	Monomorium brachypterum	0.543	0.46	1.058	0.308	NA	NA	NA	NA	NA	NA	NA	NA	NA	NA	NA
Msp_m040	Msp_20230329_10	male	Monomorium brachypterum	0.543	0.486	1.055	0.309	NA	NA	NA	NA	NA	NA	NA	NA	NA	NA	NA
Msp_m044	Msp_20230329_10	male	Monomorium brachypterum	0.509	0.424	1.18	0.334	NA	NA	NA	NA	NA	NA	NA	NA	NA	NA	NA
Msp_m045	Msp_20230329_10	male	Monomorium brachypterum	0.515	0.443	1.133	0.34	NA	NA	NA	NA	NA	NA	NA	NA	NA	NA	NA
Msp_m046	Msp_20230329_10	male	Monomorium brachypterum	0.525	0.448	1.127	0.313	NA	NA	NA	NA	NA	NA	NA	NA	NA	NA	NA
Msp_m017	Msp_20230329_11	male	Monomorium brachypterum	0.513	0.505	0.914645	0.22815	NA	NA	NA	NA	NA	NA	NA	NA	NA	NA	NA
Msp_m018	Msp_20230329_11	male	Monomorium brachypterum	0.526	0.525	1.10078	0.318466	NA	NA	NA	NA	NA	NA	NA	NA	NA	NA	NA
Msp_m019	Msp_20230329_11	male	Monomorium brachypterum	0.505	0.466	0.980415	0.274881	NA	NA	NA	NA	NA	NA	NA	NA	NA	NA	NA
Msp_m020	Msp_20230329_11	male	Monomorium brachypterum	0.516	0.472	0.852022	0.25364	NA	NA	NA	NA	NA	NA	NA	NA	NA	NA	NA
Msp_m047	Msp_20230329_11	male	Monomorium brachypterum	0.506	0.422	1.082	0.311	NA	NA	NA	NA	NA	NA	NA	NA	NA	NA	NA
Msp_m048	Msp_20230329_11	male	Monomorium brachypterum	0.514	0.429	1.114	0.331	NA	NA	NA	NA	NA	NA	NA	NA	NA	NA	NA
Msp_m049	Msp_20230329_11	male	Monomorium brachypterum	0.501	0.437	1.153	0.304	NA	NA	NA	NA	NA	NA	NA	NA	NA	NA	NA
f01	Msp_20230329_01	queen	Monomorium brachypterum	0.477	0.381	NA	NA	0.228	NA	3.07	0.551	0.093	0.12	0.366	0.865699	0.767296	0.0302932	NA
f02	Msp_20230329_01	queen	Monomorium brachypterum	0.506	0.356	NA	NA	0.19	NA	3.499	0.545	0.093	0.113	0.411	0.92844	0.812253	0.026579	NA
f03	Msp_20230329_01	queen	Monomorium brachypterum	0.505	0.379	NA	NA	0.22	NA	3.633	0.566	0.092	0.127	0.392	0.892226	0.776238	0.0253234	NA
f04	Msp_20230329_01	queen	Monomorium brachypterum	0.489	0.359	NA	NA	0.236	NA	3.123	0.562	0.081	0.12	0.349	0.870107	0.713701	0.0259366	NA
f05	Msp_20230329_01	queen	Monomorium brachypterum	0.457	0.353	NA	NA	0.212	NA	3.284	0.522	0.084	0.106	0.356	0.875479	0.778993	0.0255786	NA
f06	Msp_20230329_01	queen	Monomorium brachypterum	0.499	0.361	NA	NA	0.231	NA	3.309	0.575	0.093	0.111	0.395	0.867826	0.791583	0.0281052	NA
Msp_f021	Msp_20230329_01	queen	Monomorium brachypterum	0.491	0.384	0.407	0.204	NA	NA	NA	NA	NA	NA	NA	NA	NA	NA	NA
Msp_f022	Msp_20230329_01	queen	Monomorium brachypterum	0.501	0.364	0.407	0.225	NA	NA	NA	NA	NA	NA	NA	NA	NA	NA	NA
Msp_f023	Msp_20230329_01	queen	Monomorium brachypterum	0.502	0.358	0.407	0.241	NA	NA	NA	NA	NA	NA	NA	NA	NA	NA	NA
Msp_f024	Msp_20230329_01	queen	Monomorium brachypterum	0.491	0.372	0.451	0.234	NA	NA	NA	NA	NA	NA	NA	NA	NA	NA	NA
Msp_f011	Msp_20230329_02	queen	Monomorium brachypterum	0.499	0.379	0.387383	0.221384	NA	NA	NA	NA	NA	NA	NA	NA	NA	NA	NA
Msp_f012	Msp_20230329_02	queen	Monomorium brachypterum	0.499	0.37	0.400757	0.227521	NA	NA	NA	NA	NA	NA	NA	NA	NA	NA	NA
Msp_f013	Msp_20230329_02	queen	Monomorium brachypterum	0.51	0.396	0.424516	0.269532	NA	NA	NA	NA	NA	NA	NA	NA	NA	NA	NA
Msp_f014	Msp_20230329_02	queen	Monomorium brachypterum	0.501	0.376	0.461492	0.262766	NA	NA	NA	NA	NA	NA	NA	NA	NA	NA	NA
Msp_f015	Msp_20230329_05	queen	Monomorium brachypterum	0.511	0.398	0.377155	0.190702	NA	NA	NA	NA	NA	NA	NA	NA	NA	NA	NA
Msp_f016	Msp_20230329_05	queen	Monomorium brachypterum	0.493	0.379	0.403747	0.163953	NA	NA	NA	NA	NA	NA	NA	NA	NA	NA	NA
Msp_f025	Msp_20230329_05	queen	Monomorium brachypterum	0.529	0.405	0.398	0.199	NA	NA	NA	NA	NA	NA	NA	NA	NA	NA	NA
Msp_f026	Msp_20230329_05	queen	Monomorium brachypterum	0.503	0.379	0.416	0.225	NA	NA	NA	NA	NA	NA	NA	NA	NA	NA	NA
Msp_f027	Msp_20230329_10	queen	Monomorium brachypterum	0.49	0.362	0.351	0.209	NA	NA	NA	NA	NA	NA	NA	NA	NA	NA	NA
Msp_f028	Msp_20230329_10	queen	Monomorium brachypterum	0.498	0.366	0.378	0.214	NA	NA	NA	NA	NA	NA	NA	NA	NA	NA	NA
Msp_f029	Msp_20230329_10	queen	Monomorium brachypterum	0.483	0.369	0.308	0.171	NA	NA	NA	NA	NA	NA	NA	NA	NA	NA	NA
Msp_f030	Msp_20230329_10	queen	Monomorium brachypterum	0.488	0.372	0.378	0.216	NA	NA	NA	NA	NA	NA	NA	NA	NA	NA	NA
Msp_f017	Msp_20230329_11	queen	Monomorium brachypterum	0.504	0.355	0.346945	0.204548	NA	NA	NA	NA	NA	NA	NA	NA	NA	NA	NA
Msp_f018	Msp_20230329_11	queen	Monomorium brachypterum	0.523	0.389	0.390844	0.208639	NA	NA	NA	NA	NA	NA	NA	NA	NA	NA	NA
Msp_f019	Msp_20230329_11	queen	Monomorium brachypterum	0.497	0.389	0.368187	0.192905	NA	NA	NA	NA	NA	NA	NA	NA	NA	NA	NA
Msp_f020	Msp_20230329_11	queen	Monomorium brachypterum	0.491	0.367	0.269846	0.147432	NA	NA	NA	NA	NA	NA	NA	NA	NA	NA	NA
Msp_20180224_01_001	Msp_20180224_01	worker	Monomorium brachypterum	0.336	0.2	NA	NA	0.098	0.107	NA	NA	NA	NA	NA	NA	NA	NA	12
Msp_20180224_01_002	Msp_20180224_01	worker	Monomorium brachypterum	0.334	0.199	NA	NA	0.101	0.106	NA	NA	NA	NA	NA	NA	NA	NA	10
Msp_20180224_01_003	Msp_20180224_01	worker	Monomorium brachypterum	0.323	0.199	NA	NA	0.101	0.107	NA	NA	NA	NA	NA	NA	NA	NA	10
Msp_20180224_01_004	Msp_20180224_01	worker	Monomorium brachypterum	0.336	0.204	NA	NA	0.09	0.105	NA	NA	NA	NA	NA	NA	NA	NA	11
Msp_20180224_01_005	Msp_20180224_01	worker	Monomorium brachypterum	0.336	0.202	NA	NA	0.099	0.107	NA	NA	NA	NA	NA	NA	NA	NA	13
Msp_20230329_01_001	Msp_20230329_01	worker	Monomorium brachypterum	0.383	0.228	NA	NA	0.11	0.119	NA	NA	NA	NA	NA	NA	NA	NA	10
Msp_20230329_01_002	Msp_20230329_01	worker	Monomorium brachypterum	0.381	0.239	NA	NA	0.119	0.123	NA	NA	NA	NA	NA	NA	NA	NA	11
Msp_20230329_01_003	Msp_20230329_01	worker	Monomorium brachypterum	0.377	0.226	NA	NA	0.116	0.118	NA	NA	NA	NA	NA	NA	NA	NA	13
Msp_20230329_01_004	Msp_20230329_01	worker	Monomorium brachypterum	0.38	0.231	NA	NA	0.11	0.117	NA	NA	NA	NA	NA	NA	NA	NA	11
Msp_20230329_01_005	Msp_20230329_01	worker	Monomorium brachypterum	0.372	0.231	NA	NA	0.111	0.115	NA	NA	NA	NA	NA	NA	NA	NA	12
w01	Msp_20230329_01	worker	Monomorium brachypterum	0.376	0.219	NA	NA	0.108	NA	1.847	0.444	0.051	0.06	0.302	0.846847	0.803191	0.0276123	NA
w02	Msp_20230329_01	worker	Monomorium brachypterum	0.348	0.213	NA	NA	0.098	NA	1.684	0.417	0.046	0.068	0.288	0.834532	0.827586	0.0273159	NA
w03	Msp_20230329_01	worker	Monomorium brachypterum	0.363	0.233	NA	NA	0.113	NA	1.998	0.43	0.043	0.069	0.278	0.844186	0.76584	0.0215215	NA
w04	Msp_20230329_01	worker	Monomorium brachypterum	0.32	0.208	NA	NA	0.103	NA	1.727	0.39	0.055	0.062	0.273	0.820513	0.853125	0.0318471	NA
w05	Msp_20230329_01	worker	Monomorium brachypterum	0.383	0.221	NA	NA	0.111	NA	1.79	0.449	0.044	0.067	0.303	0.853007	0.791123	0.024581	NA
w06	Msp_20230329_01	worker	Monomorium brachypterum	0.364	0.225	NA	NA	0.112	NA	1.827	0.453	0.048	0.063	0.3	0.803532	0.824176	0.0262726	NA
Msp_20230710_01_001	Msp_20230710_01	worker	Monomorium brachypterum	0.331	0.195	NA	NA	0.091	0.106	NA	NA	NA	NA	NA	NA	NA	NA	15
Msp_20230710_01_002	Msp_20230710_01	worker	Monomorium brachypterum	0.371	0.221	NA	NA	0.108	0.117	NA	NA	NA	NA	NA	NA	NA	NA	12
Msp_20230710_01_003	Msp_20230710_01	worker	Monomorium brachypterum	0.374	0.225	NA	NA	0.109	0.118	NA	NA	NA	NA	NA	NA	NA	NA	14
Msp_20230710_01_004	Msp_20230710_01	worker	Monomorium brachypterum	0.384	0.228	NA	NA	0.11	0.117	NA	NA	NA	NA	NA	NA	NA	NA	15
Msp_20230710_01_005	Msp_20230710_01	worker	Monomorium brachypterum	0.36	0.213	NA	NA	0.105	0.111	NA	NA	NA	NA	NA	NA	NA	NA	14
Msp_20230904_01_001	Msp_20230904_01	worker	Monomorium brachypterum	0.351	0.206	NA	NA	0.104	0.11	NA	NA	NA	NA	NA	NA	NA	NA	11
Msp_20230904_01_002	Msp_20230904_01	worker	Monomorium brachypterum	0.342	0.205	NA	NA	0.101	0.107	NA	NA	NA	NA	NA	NA	NA	NA	12
Msp_20230904_01_003	Msp_20230904_01	worker	Monomorium brachypterum	0.333	0.2	NA	NA	0.101	0.106	NA	NA	NA	NA	NA	NA	NA	NA	13
Msp_20230904_01_004	Msp_20230904_01	worker	Monomorium brachypterum	0.355	0.2	NA	NA	0.095	0.107	NA	NA	NA	NA	NA	NA	NA	NA	12
Msp_20230904_01_005	Msp_20230904_01	worker	Monomorium brachypterum	0.333	0.201	NA	NA	0.097	0.107	NA	NA	NA	NA	NA	NA	NA	NA	11
Mint_m001	Mint20230328_01	male	Monomorium intrudens	0.515	0.477	1.18197	0.355127	NA	NA	NA	NA	NA	NA	NA	NA	NA	NA	NA
Mint_m002	Mint20230328_01	male	Monomorium intrudens	0.543	0.438	1.31399	0.384865	NA	NA	NA	NA	NA	NA	NA	NA	NA	NA	NA
Mint_m003	Mint20230328_01	male	Monomorium intrudens	0.55	0.401	1.09953	0.316263	NA	NA	NA	NA	NA	NA	NA	NA	NA	NA	NA
Mint_m004	Mint20230328_01	male	Monomorium intrudens	0.509	0.421	1.17238	0.306822	NA	NA	NA	NA	NA	NA	NA	NA	NA	NA	NA
Mint_m005	Mint20230328_01	male	Monomorium intrudens	0.548	0.471	1.15349	0.361106	NA	NA	NA	NA	NA	NA	NA	NA	NA	NA	NA
Mint_m006	Mint20230328_01	male	Monomorium intrudens	0.554	0.438	1.24302	0.346158	NA	NA	NA	NA	NA	NA	NA	NA	NA	NA	NA
Mint_m007	Mint20230328_01	male	Monomorium intrudens	0.532	0.438	1.23673	0.371334	NA	NA	NA	NA	NA	NA	NA	NA	NA	NA	NA
Mint_m008	Mint20230328_01	male	Monomorium intrudens	0.53	0.455	1.22115	0.309182	NA	NA	NA	NA	NA	NA	NA	NA	NA	NA	NA
Mint_m009	Mint20230328_01	male	Monomorium intrudens	0.526	0.475	1.31965	0.353082	NA	NA	NA	NA	NA	NA	NA	NA	NA	NA	NA
Mint_m010	Mint20230328_01	male	Monomorium intrudens	0.445	0.419	1.08568	0.309025	NA	NA	NA	NA	NA	NA	NA	NA	NA	NA	NA
Mint20230509_01_M_01	Mint20230509_01	male	Monomorium intrudens	0.588	0.483	1.631	0.461	NA	NA	NA	NA	NA	NA	NA	NA	NA	NA	NA
Mint20230509_01_M_02	Mint20230509_01	male	Monomorium intrudens	0.57	0.457	1.471	0.461	NA	NA	NA	NA	NA	NA	NA	NA	NA	NA	NA
Mint20230509_01_M_03	Mint20230509_01	male	Monomorium intrudens	0.581	0.512	1.664	0.482	NA	NA	NA	NA	NA	NA	NA	NA	NA	NA	NA
Mint20230509_01_M_04	Mint20230509_01	male	Monomorium intrudens	0.58	0.472	1.762	0.565	NA	NA	NA	NA	NA	NA	NA	NA	NA	NA	NA
Mint20230509_01_M_05	Mint20230509_01	male	Monomorium intrudens	0.579	0.49	1.623	0.437	NA	NA	NA	NA	NA	NA	NA	NA	NA	NA	NA
Mint20231014_01M_01	Mint20231014_01	male	Monomorium intrudens	0.558	0.515	1.25	0.34	NA	NA	NA	NA	NA	NA	NA	NA	NA	NA	NA
Mint20231014_01M_02	Mint20231014_01	male	Monomorium intrudens	0.568	0.486	1.149	0.316	NA	NA	NA	NA	NA	NA	NA	NA	NA	NA	NA
Mint20231014_01M_03	Mint20231014_01	male	Monomorium intrudens	0.575	0.482	1.127	0.314	NA	NA	NA	NA	NA	NA	NA	NA	NA	NA	NA
Mint20231014_01M_04	Mint20231014_01	male	Monomorium intrudens	0.561	0.492	1.037	0.297	NA	NA	NA	NA	NA	NA	NA	NA	NA	NA	NA
Mint20231014_01M_05	Mint20231014_01	male	Monomorium intrudens	0.538	0.437	1.005	0.271	NA	NA	NA	NA	NA	NA	NA	NA	NA	NA	NA
Mint20240906_01_M_01	Mint20240906_01	male	Monomorium intrudens	0.536	0.486	1.599	0.454	NA	NA	NA	NA	NA	NA	NA	NA	NA	NA	NA
Mint20240906_01_M_02	Mint20240906_01	male	Monomorium intrudens	0.526	0.455	1.537	0.455	NA	NA	NA	NA	NA	NA	NA	NA	NA	NA	NA
Mint20240906_01_M_03	Mint20240906_01	male	Monomorium intrudens	0.52	0.443	1.675	0.464	NA	NA	NA	NA	NA	NA	NA	NA	NA	NA	NA
Mint20240906_01_M_04	Mint20240906_01	male	Monomorium intrudens	0.546	0.446	1.653	0.475	NA	NA	NA	NA	NA	NA	NA	NA	NA	NA	NA
Mint20240906_01_M_05	Mint20240906_01	male	Monomorium intrudens	0.529	0.481	1.393	0.414	NA	NA	NA	NA	NA	NA	NA	NA	NA	NA	NA
Mint_f001	Mint20230328_01	queen	Monomorium intrudens	0.57	0.426	1.97735	0.556843	NA	NA	NA	NA	NA	NA	NA	NA	NA	NA	NA
Mint_f002	Mint20230328_01	queen	Monomorium intrudens	0.548	0.436	1.74401	0.494692	NA	NA	NA	NA	NA	NA	NA	NA	NA	NA	NA
Mint_f003	Mint20230328_01	queen	Monomorium intrudens	0.573	0.446	2.14681	0.60861	NA	NA	NA	NA	NA	NA	NA	NA	NA	NA	NA
Mint_f004	Mint20230328_01	queen	Monomorium intrudens	0.542	0.441	1.70813	0.505391	NA	NA	NA	NA	NA	NA	NA	NA	NA	NA	NA
Mint_f005	Mint20230328_01	queen	Monomorium intrudens	0.545	0.428	1.73756	0.507594	NA	NA	NA	NA	NA	NA	NA	NA	NA	NA	NA
Mint_f006	Mint20230328_01	queen	Monomorium intrudens	0.543	0.405	1.74133	0.520811	NA	NA	NA	NA	NA	NA	NA	NA	NA	NA	NA
Mint_f007	Mint20230328_01	queen	Monomorium intrudens	0.562	0.428	2.08199	0.583906	NA	NA	NA	NA	NA	NA	NA	NA	NA	NA	NA
Mint_f008	Mint20230328_01	queen	Monomorium intrudens	0.544	0.419	1.62301	0.468415	NA	NA	NA	NA	NA	NA	NA	NA	NA	NA	NA
Mint_f009	Mint20230328_01	queen	Monomorium intrudens	0.545	0.427	1.77516	0.502402	NA	NA	NA	NA	NA	NA	NA	NA	NA	NA	NA
Mint_f010	Mint20230328_01	queen	Monomorium intrudens	0.574	0.465	2.174	0.639	NA	NA	NA	NA	NA	NA	NA	NA	NA	NA	NA
Mint20230819_01_Q_01	Mint20230819_01	queen	Monomorium intrudens	0.531	0.443	1.783	0.478	NA	NA	NA	NA	NA	NA	NA	NA	NA	NA	NA
Mint20230819_01_Q_02	Mint20230819_01	queen	Monomorium intrudens	0.543	0.409	1.784	0.52	NA	NA	NA	NA	NA	NA	NA	NA	NA	NA	NA
Mint20230819_01_Q_03	Mint20230819_01	queen	Monomorium intrudens	0.54	0.428	1.781	0.513	NA	NA	NA	NA	NA	NA	NA	NA	NA	NA	NA
Mint20230819_01_Q_04	Mint20230819_01	queen	Monomorium intrudens	0.529	0.432	1.717	0.484	NA	NA	NA	NA	NA	NA	NA	NA	NA	NA	NA
Mint20230819_01_Q_05	Mint20230819_01	queen	Monomorium intrudens	0.564	0.438	2.138	0.627	NA	NA	NA	NA	NA	NA	NA	NA	NA	NA	NA
Mint20231014_01_Q_01	Mint20231014_01	queen	Monomorium intrudens	0.575	0.417	2.05	0.542	NA	NA	NA	NA	NA	NA	NA	NA	NA	NA	NA
Mint20231014_01_Q_02	Mint20231014_01	queen	Monomorium intrudens	0.587	0.454	2.063	0.568	NA	NA	NA	NA	NA	NA	NA	NA	NA	NA	NA
Mint20231014_01_Q_03	Mint20231014_01	queen	Monomorium intrudens	0.581	0.439	2.062	0.548	NA	NA	NA	NA	NA	NA	NA	NA	NA	NA	NA
Mint20231014_01_Q_04	Mint20231014_01	queen	Monomorium intrudens	0.571	0.447	2.039	0.571	NA	NA	NA	NA	NA	NA	NA	NA	NA	NA	NA
Mint20231014_01_Q_05	Mint20231014_01	queen	Monomorium intrudens	0.573	0.448	1.922	0.492	NA	NA	NA	NA	NA	NA	NA	NA	NA	NA	NA
Mint_20200325_01_001	Mint_20200325_01	worker	Monomorium intrudens	0.349	0.218	NA	NA	0.106	0.112	NA	NA	NA	NA	NA	NA	NA	NA	15
Mint_20200325_01_002	Mint_20200325_01	worker	Monomorium intrudens	0.35	0.222	NA	NA	0.104	0.11	NA	NA	NA	NA	NA	NA	NA	NA	16
Mint_20200325_01_003	Mint_20200325_01	worker	Monomorium intrudens	0.351	0.213	NA	NA	0.104	0.109	NA	NA	NA	NA	NA	NA	NA	NA	18
Mint_20200325_01_004	Mint_20200325_01	worker	Monomorium intrudens	0.347	0.215	NA	NA	0.105	0.109	NA	NA	NA	NA	NA	NA	NA	NA	18
Mint_20200325_01_005	Mint_20200325_01	worker	Monomorium intrudens	0.347	0.217	NA	NA	0.104	0.112	NA	NA	NA	NA	NA	NA	NA	NA	16
Mint_20230000_01_001	Mint_20230000_01	worker	Monomorium intrudens	0.384	0.238	NA	NA	0.107	0.116	NA	NA	NA	NA	NA	NA	NA	NA	19
Mint_20230000_01_002	Mint_20230000_01	worker	Monomorium intrudens	0.344	0.21	NA	NA	0.094	0.104	NA	NA	NA	NA	NA	NA	NA	NA	17
Mint_20230000_01_003	Mint_20230000_01	worker	Monomorium intrudens	0.346	0.214	NA	NA	0.1	0.111	NA	NA	NA	NA	NA	NA	NA	NA	17
Mint_20230000_01_004	Mint_20230000_01	worker	Monomorium intrudens	0.383	0.241	NA	NA	0.112	0.123	NA	NA	NA	NA	NA	NA	NA	NA	18
Mint_20230000_01_005	Mint_20230000_01	worker	Monomorium intrudens	0.342	0.214	NA	NA	0.091	0.104	NA	NA	NA	NA	NA	NA	NA	NA	15
Mint_20230327_01_001	Mint_20230327_01	worker	Monomorium intrudens	0.36	0.216	NA	NA	0.108	0.114	NA	NA	NA	NA	NA	NA	NA	NA	16
Mint_20230327_01_002	Mint_20230327_01	worker	Monomorium intrudens	0.355	0.214	NA	NA	0.104	0.109	NA	NA	NA	NA	NA	NA	NA	NA	16
Mint_20230327_01_003	Mint_20230327_01	worker	Monomorium intrudens	0.36	0.223	NA	NA	0.104	0.111	NA	NA	NA	NA	NA	NA	NA	NA	17
Mint_20230327_01_004	Mint_20230327_01	worker	Monomorium intrudens	0.353	0.222	NA	NA	0.106	0.117	NA	NA	NA	NA	NA	NA	NA	NA	17
Mint_20230327_01_005	Mint_20230327_01	worker	Monomorium intrudens	0.36	0.223	NA	NA	0.103	0.11	NA	NA	NA	NA	NA	NA	NA	NA	15
Mint_20230509_01_001	Mint_20230509_01	worker	Monomorium intrudens	0.384	0.245	NA	NA	0.122	0.126	NA	NA	NA	NA	NA	NA	NA	NA	16
Mint_20230509_01_002	Mint_20230509_01	worker	Monomorium intrudens	0.389	0.245	NA	NA	0.125	0.129	NA	NA	NA	NA	NA	NA	NA	NA	15
Mint_20230509_01_003	Mint_20230509_01	worker	Monomorium intrudens	0.336	0.21	NA	NA	0.103	0.112	NA	NA	NA	NA	NA	NA	NA	NA	19
Mint_20230509_01_004	Mint_20230509_01	worker	Monomorium intrudens	0.359	0.227	NA	NA	0.106	0.117	NA	NA	NA	NA	NA	NA	NA	NA	17
Mint_20230509_01_005	Mint_20230509_01	worker	Monomorium intrudens	0.381	0.243	NA	NA	0.114	0.112	NA	NA	NA	NA	NA	NA	NA	NA	17
Mint_20236021_06_001	Mint_20236021_06	worker	Monomorium intrudens	0.354	0.218	NA	NA	0.115	0.115	NA	NA	NA	NA	NA	NA	NA	NA	16
Mint_20236021_06_002	Mint_20236021_06	worker	Monomorium intrudens	0.376	0.236	NA	NA	0.128	0.125	NA	NA	NA	NA	NA	NA	NA	NA	18
Mint_20236021_06_003	Mint_20236021_06	worker	Monomorium intrudens	0.397	0.246	NA	NA	0.121	0.125	NA	NA	NA	NA	NA	NA	NA	NA	14
Mint_20236021_06_004	Mint_20236021_06	worker	Monomorium intrudens	0.392	0.238	NA	NA	0.119	0.121	NA	NA	NA	NA	NA	NA	NA	NA	16
Mint_20236021_06_005	Mint_20236021_06	worker	Monomorium intrudens	0.406	0.252	NA	NA	0.126	0.128	NA	NA	NA	NA	NA	NA	NA	NA	17
