# Supplementary material for: ﻿A new species of Monomorium Mayr, 1855 (Hymenoptera, Formicidae) with a brachypterous queen from southern Japan, and phylogeny of Japanese Monomorium species with diverse reproductive strategies
Source: Zookeys. 2025 Aug 26;1250:49–78. doi: 10.3897/zookeys.1250.150776 (PMC12406028; doi:10.3897/zookeys.1250.150776)
Supplement: Supplementary material 3 — COI sequence data used in phylogenetic analysis [file zookeys-1250-049_article-150776__-s003.nexus]

#NEXUS
[ TITLE ]
BEGIN TAXA;
       DIMENSIONS NTAX=9;
       TAXLABELS
             LC858808_LC858809_LC858810_Monomorium_intrudens
             LC858806_LC859931_Monomorium_intrudens
             LC858803_LC858804_Monomorium_intrudens
             LC858805_Monomorium_intrudens
             LC858807_Monomorium_intrudens
             LC858795_Monomorium_brachypterum
             LC858796_LC858797_LC858798_LC858799_LC858800_LC858801_LC858802_LC859932_Monomorium_brachypterum
             LC605004_Monomorium_triviale
             LC859928_Monomorium_chinense
;
END;
BEGIN CHARACTERS;
       DIMENSIONS NCHAR=658;
       format missing=? interleave=yes datatype=DNA gap= -;
MATRIX

LC858808_LC858809_LC858810_Monomorium_intrudens                                                    TATCTTGTATTTTATTCTTGCTATTTGATCTGGTATAATTGGATCATCTATGAGAATAATTATTCGATTAGAATTAGGATCATGTGGACCTTTAATTAATAATGATCAAATTTACAATTCATTAGTTACAAGACATGCATTTATCATAATTTTTTTTATAGTTATACCATTTATAATTGGAGGATTTGGAAATTTTTTAGTGCCTCTTATACTCGGCTCACCAGATATGGCCTATCCACGAATAAATAATATAAGATTTTGACTCCTCCCCCCGTCCTTAACTCTTCTTATTTTAGGAAGATTTATTAATTCAGGGGTAGGAACTGGATGAACAATCTACCCCCCTCTAGCATCTAACATTTTCCATAGAGGTGCTTCAATTGATTTATCCATTTTTTCTTTACATATTGCAGGTATATCTTCAATTCTAGGAGCAATTAACTTTATTTCAACTATTATAAATATACATCATAAAAATTTATCTTTAGATAAAATCCCCCTTCTAGTTTGATCAATCATAATTACTGCTATCCTCTTACTATTATCTCTCCCAGTTCTAGCTGGAGCTATCACCATACTTTTAACAGATCGAAATCTCAATACAACTTTTTTTGACCCTAGAGGGGGGGGAGATCCAATTCTTTATCAACATTTATTT
LC858806_LC859931_Monomorium_intrudens                                                             TATCTTATATTTTATTCTTGCTATTTGATCTGGTATAATTGGATCATCTATGAGAATAATTATTCGATTAGAATTAGGATCATGTGGACCATTAATTAATAATGATCAAATTTACAATTCATTAGTTACAAGACATGCATTTATCATAATTTTTTTTATAGTTATACCATTTATAATTGGAGGATTTGGAAATTTTTTAGTGCCTCTTATACTCGGCTCACCAGATATAGCCTATCCACGAATAAATAATATGAGATTTTGACTCCTCCCCCCATCCTTAACTCTTCTTATTTTAAGAAGATTTATTAATTCAGGGGTAGGAACTGGATGAACAATCTACCCCCCTCTAGCATCTAACATTTTCCATAGAGGTGCTTCAATTGATTTATCCATTTTTTCTTTACATATTGCAGGTATATCTTCAATTCTAGGAGCAATTAACTTTATTTCAACTATTATAAATATACATCATAAAAATTTATCTTTAGATAAAATCCCCCTTCTAGTTTGATCAATCATAATTACTGCTATCCTCTTACTATTATCTCTCCCAGTTCTAGCTGGAGCTATCACCATACTTTTAACAGATCGAAATCTCAATACAACTTTTTTTGACCCTAGGGGGGGGGGAGATCCAATTCTTTATCAACATTTATTT
LC858803_LC858804_Monomorium_intrudens                                                             TATCTTATATTTTATTCTTGCTATTTGATCTGGTATAATTGGATCATCTATAAGAATAATTATTCGATTAGAATTAGGATCATGTGGACCTTTAATTAATAATGATCAAATTTACAATTCATTAGTTACAAGACATGCATTTATCATAATTTTTTTTATAGTTATACCATTTATAATTGGAGGATTTGGAAATTTTTTAGTGCCTCTTATACTCGGCTCACCAGATATAGCCTATCCACGAATAAATAATATGAGATTTTGACTCCTCCCCCCATCCTTAACTCTTCTTATTTTAGGAAGATTTATTAATTCAGGGGTAGGAACTGGATGAACAATCTACCCCCCTCTAGCATCTAACATTTTCCATAGAGGTGCTTCAATTGATTTATCCATTTTTTCTTTACATATTGCAGGTATATCTTCAATTCTAGGAGCAATTAACTTTATTTCAACTATTATAAATATACATCATAAAAATTTATCTTTAGATAAAATCCCCCTTCTAGTTTGATCAATCATAATTACTGCTATCCTCTTACTATTATCTCTCCCAGTTCTAGCTGGAGCTATCACCATACTTTTAACAGATCGAAATCTCAATACAACTTTTTTTGACCCTAGGGGGGGGGGAGATCCAATTCTTTATCAACATTTATTT
LC858805_Monomorium_intrudens                                                                      TATTTTATATTTTATTCTTGCTATTTGATCTGGTATAATTGGATCATCTATAAGAATAATTATTCGATTAGAATTAGGATCATGTGGACCTTTAATTAATAATGATCAAATTTACAATTCATTAGTTACAAGACATGCATTTATCATAATTTTTTTTATAGTTATACCATTTATAATTGGAGGATTTGGAAATTTTTTAGTGCCTCTTATACTCGGCTCACCAGATATAGCCTATCCACGAATAAATAATATGAGATTTTGACTCCTCCCCCCATCCTTAACTCTTCTTATTTTAGGAAGATTTATTAATTCAGGGGTAGGAACTGGATGAACAATCTACCCCCCTCTAGCATCTAACATTTTCCATAGAGGTGCTTCAATTGATTTATCCATTTTTTCTTTACATATTGCAGGTATATCTTCAATTCTAGGAGCAATTAACTTTATTTCAACTATTATAAATATACATCATAAAAATTTATCTTTAGATAAAATCCCCCTTCTAGTTTGATCAATCATAATTACTGCTATCCTCTTACTATTATCTCTCCCAGTTCTAGCTGGAGCTATCACCATACTTTTAACAGATCGAAATCTCAATACAACTTTTTTTGACCCTAGGGGGGGGGGAGATCCAATTCTTTATCAACATTTATTT
LC858807_Monomorium_intrudens                                                                      TATCTTATATTTTATTCTTGCTATTTGATCTGGTATAATTGGATCATCTATGAGAATAATTATTCGATTAGAATTAGGATCATGTGGACCTTTAATTAATAATGATCAAATTTACAATTCATTAGTTACAAGACATGCATTTATCATAATTTTTTTTATAGTTATACCATTTATAATTGGAGGATTTGGAAATTTTTTAGTGCCTCTTATACTCGGCTCACCAGATATAGCCTATCCACGAATAAATAATATGAGATTTTGACTCCTCCCCCCATCCTTAACTCTTCTTATTTTAGGAAGATTTATTAATTCAGGGGTAGGAACTGGATGAACAATCTACCCCCCTCTAGCATCTAACATTTTCCATAGAGGTGCTTCAATTGATTTATCCATTTTTTCTTTACATATTGCAGGTATATCTTCAATTCTAGGAGCAATTAACTTTATTTCAACTATTATAAATATACATCATAAAAATTTATCTTTAGATAAAATCCCCCTTCTAGTTTGATCAATCATAATTACTGCTATCCTCTTACTATTATCTCTCCCAGTTCTAGCTGGAGCTATCACCATACTTTTAACAGATCGAAATCTCAATACAACTTTTTTTGACCCTAGAGGGGGGGGAGATCCAATTCTTTATCAACATTTATTT
LC858795_Monomorium_brachypterum                                                                   TATCTTATACTTTATTCTTGCTATTTGATCTGGTATAATTGGATCATCTATAAGAATAATTATTCGATTAGAACTAGGATCATGTAGACCTTTAATTAATAATGATCAAATTTACAATTCATTAATTACAAGACATGCATTTATCATAATTTTTTTTATAGTTATACCATTTATAATTGGAGGATTTGGAAATTTTTTAGTGCCTCTTATACTTGGCTCACCAGATATAGCCTATCCACGAATAAATAATATAAGATTTTGACTCCTTCCCCCATCATTAACTCTTCTTATTTTAAGAAGATTTATTAATTCAGGAATAGGAACTGGATGAACAATCTACCCCCCTCTAGCATCTAACATTTTTCATAGAGGTGCTTCAATTGATTTATCTATTTTTTCTTTACATATTGCAGGTATATCTTCAATTCTAGGAGCAATTAACTTTATTTCAACTATTATAAACATACATCATAAAAATTTATCTTTAGATAAAATCCCCCTTCTAGTTTGATCAATCATAATTACTGCTATCCTCTTACTATTATCTCTCCCAGTTCTAGCTGGAGCTATCACCATACTTTTAACAGATCGAAATCTTAATACAACTTTTTTTGATCCTGGAGGGGGAGGAGATCCAATTCTTTATCAACATTTATTT
LC858796_LC858797_LC858798_LC858799_LC858800_LC858801_LC858802_LC859932_Monomorium_brachypterum    TATCTTATACTTTATTCTTGCTATTTGATCTGGTATAATTGGATCATCTATGAGAATAATTATTCGATTAGAACTAGGATCATGTAGACCTTTAATTAATAATGATCAAATTTACAATTCATTAATTACAAGACATGCATTTATCATAATTTTTTTTATAGTTATACCATTTATAATTGGAGGATTTGGAAATTTTTTAGTGCCTCTTATACTTGGCTCACCAGATATAGCCTATCCACGAATAAATAATATAAGATTTTGACTCCTTCCCCCATCATTAACTCTTCTTATTTTAAGAAGATTTATTAATTCAGGAATAGGAACTGGATGAACAATCTACCCCCCTCTAGCATCTAACATTTTTCATAGAGGTGCTTCAATTGATTTATCTATTTTTTCTTTACATATTGCAGGTATATCTTCAATTCTAGGAGCAATTAACTTTATTTCAACTATTATAAACATACATCATAAAAATTTATCTTTAGATAAAATCCCCCTTCTAGTTTGATCAATCATAATTACTGCTATCCTCTTACTATTATCTCTCCCAGTTCTAGCTGGAGCTATCACCATACTTTTAACAGATCGAAATCTTAATACAACTTTTTTTGATCCTGGAGGGGGAGGAGATCCAATTCTTTATCAACATTTATTT
LC605004_Monomorium_triviale                                                                       TATTTTATATTTTATCTTAGCTATCTGATCTGGTATAATTGGATCATCAATAAGTATAATTATTCGTTTAGAATTAGGTTCCTGTGAATCTTTAATTAATAATGATCAAATTTTCAATTCCTTAATCACCAGTCATGCATTTATTATAATTTTTTTTATAGTTATACCCTTTATAATTGGAGGATTCGGAAATTTTTTAGTACCTCTAATACTTGGATCTCCAGATATAGCATACCCTCGAATAAATAATATAAGATTCTGATTATTACCACCATCTCTAACTCTTCTTATCTTAGGAAGATTTATCAATTCTGGAGTAGGAACTGGATGAACAATTTATCCACCCCTAGCATCTAATATTTTTCATAGAGGAGCCTCAATCGATTTATCTATTTTCTCCCTTCATATTGCTGGCATATCCTCAATTTTAGGAGCAATTAATTTTATTTCAACAATTATAAATATACATCATAAAAGTTTATCATTAGATAAGATTCCTTTACTAGTATGATCTATTATAATCACTGCTATCTTATTACTACTCTCTCTCCCCGTATTAGCCGGAGCTATTACTATACTTTTAACTGATCGAAATTTAAATACAACTTTTTTTGACCCTAGAGGCGGAGGTGATCCAATTCTTTACCAACATTTATTT
LC859928_Monomorium_chinense                                                                       TATTTTATATTTTATCCTTGCCATTTGATCAGGTATAATTGGATCTTCTATAAGAATAATTATCCGATTAGAATTAGGATCTTGTGGCCCCTTAATCAATAATGATCAAATTTATAACTCTTTAGTTACAAGACACGCATTTATTATAATTTTTTTTATAGTTATACCATTTATAATTGGGGGATTTGGAAACTTTTTAGTACCATTAATACTTGGTTCACCAGATATAGCTTACCCTCGTATAAATAATATAAGATTTTGATTATTACCCCCATCATTAACCCTTCTTATTCTAGGAAGATTTATTAATTCAGGGGTAGGAACTGGATGAACAATCTACCCCCCTCTAGCTTCTAATATTTTTCACAGAGGTGCCTCAATCGATTTATCCATTTTTTCTCTTCATATCGCTGGTATGTCCTCAATTTTAGGAGCAATTAATTTTATCTCAACTATTATAAATATACATCATAAAAATATTTCTCTAGATAAAATTCCTTTACTAGTCTGATCAATTATAATTACTGCAATTCTTTTACTCTTATCTCTTCCTGTTCTAGCAGGGGCCATTACTATACTTTTAACAGATCGTAATCTAAATACAACCTTCTTTGACCCAAGAGGTGGTGGAGACCCTATTCTATACCAACATTTATTT
;
END;
