# Supplementary material for: ﻿A new species of Monomorium Mayr, 1855 (Hymenoptera, Formicidae) with a brachypterous queen from southern Japan, and phylogeny of Japanese Monomorium species with diverse reproductive strategies
Source: Zookeys. 2025 Aug 26;1250:49–78. doi: 10.3897/zookeys.1250.150776 (PMC12406028; doi:10.3897/zookeys.1250.150776)
Supplement: Supplementary material 4 — ML tree file based on COI sequences generated by IQ-TREE [file zookeys-1250-049_article-150776__-s004.contree]

(LC858808_LC858809_LC858810_Monomorium_intrudens:0.0046501931,((LC858806_LC859931_Monomorium_intrudens:0.0030751170,(LC858803_LC858804_Monomorium_intrudens:0.0000024848,LC858805_Monomorium_intrudens:0.0015300346)50:0.0015285853)46:0.0015286314,LC858807_Monomorium_intrudens:0.0000024848)52:0.0015127369,((LC858795_Monomorium_brachypterum:0.0015471209,LC858796_LC858797_LC858798_LC858799_LC858800_LC858801_LC858802_LC859932_Monomorium_brachypterum:0.0000024848)98:0.0253213807,(LC605004_Monomorium_triviale:0.1517614763,LC859928_Monomorium_chinense:0.1017326721)99:0.0809558791)59:0.0025305775);
