# Supplementary material for: ﻿A new species of Monomorium Mayr, 1855 (Hymenoptera, Formicidae) with a brachypterous queen from southern Japan, and phylogeny of Japanese Monomorium species with diverse reproductive strategies
Source: Zookeys. 2025 Aug 26;1250:49–78. doi: 10.3897/zookeys.1250.150776 (PMC12406028; doi:10.3897/zookeys.1250.150776)
Supplement: Supplementary material 5 — Bayesian tree file based on COI sequences generated by MrBayes [file zookeys-1250-049_article-150776__-s005.tre]

#NEXUS
[ID: 2115268257]
begin taxa;
	dimensions ntax=9;
	taxlabels
		LC858808_LC858809_LC858810_Monomorium_intrudens
		LC858806_LC859931_Monomorium_intrudens
		LC858803_LC858804_Monomorium_intrudens
		LC858805_Monomorium_intrudens
		LC858807_Monomorium_intrudens
		LC858795_Monomorium_brachypterum
		LC858796_LC858797_LC858798_LC858799_LC858800_LC858801_LC858802_LC859932_Monomorium_brachypterum
		LC605004_Monomorium_triviale
		LC859928_Monomorium_chinense
		;
end;
begin trees;
	translate
		1	LC858808_LC858809_LC858810_Monomorium_intrudens,
		2	LC858806_LC859931_Monomorium_intrudens,
		3	LC858803_LC858804_Monomorium_intrudens,
		4	LC858805_Monomorium_intrudens,
		5	LC858807_Monomorium_intrudens,
		6	LC858795_Monomorium_brachypterum,
		7	LC858796_LC858797_LC858798_LC858799_LC858800_LC858801_LC858802_LC859932_Monomorium_brachypterum,
		8	LC605004_Monomorium_triviale,
		9	LC859928_Monomorium_chinense
		;
   tree con_50_majrule = [&U] (1[&prob=1.00000000e+00,prob_stddev=0.00000000e+00,prob_range={1.00000000e+00,1.00000000e+00},prob(percent)="100",prob+-sd="100+-0"]:5.283879e-03[&length_mean=5.76577139e-03,length_median=5.28387900e-03,length_95%HPD={8.42414300e-04,1.16886100e-02}],((6[&prob=1.00000000e+00,prob_stddev=0.00000000e+00,prob_range={1.00000000e+00,1.00000000e+00},prob(percent)="100",prob+-sd="100+-0"]:2.341285e-03[&length_mean=2.76297505e-03,length_median=2.34128500e-03,length_95%HPD={3.67206700e-05,6.75658300e-03}],7[&prob=1.00000000e+00,prob_stddev=0.00000000e+00,prob_range={1.00000000e+00,1.00000000e+00},prob(percent)="100",prob+-sd="100+-0"]:1.039503e-03[&length_mean=1.47781072e-03,length_median=1.03950300e-03,length_95%HPD={2.72485300e-07,4.27487600e-03}])[&prob=1.00000000e+00,prob_stddev=0.00000000e+00,prob_range={1.00000000e+00,1.00000000e+00},prob(percent)="100",prob+-sd="100+-0"]:1.906286e-02[&length_mean=1.96199828e-02,length_median=1.90628600e-02,length_95%HPD={9.15228000e-03,3.09902000e-02}],(8[&prob=1.00000000e+00,prob_stddev=0.00000000e+00,prob_range={1.00000000e+00,1.00000000e+00},prob(percent)="100",prob+-sd="100+-0"]:8.404852e-02[&length_mean=8.49853034e-02,length_median=8.40485200e-02,length_95%HPD={6.30122200e-02,1.10116900e-01}],9[&prob=1.00000000e+00,prob_stddev=0.00000000e+00,prob_range={1.00000000e+00,1.00000000e+00},prob(percent)="100",prob+-sd="100+-0"]:6.930420e-02[&length_mean=7.00888405e-02,length_median=6.93042000e-02,length_95%HPD={4.90006200e-02,9.23545400e-02}])[&prob=1.00000000e+00,prob_stddev=0.00000000e+00,prob_range={1.00000000e+00,1.00000000e+00},prob(percent)="100",prob+-sd="100+-0"]:5.405826e-02[&length_mean=5.44903979e-02,length_median=5.40582600e-02,length_95%HPD={3.59988900e-02,7.48056000e-02}])[&prob=9.92010652e-01,prob_stddev=1.88310727e-03,prob_range={9.90679095e-01,9.93342210e-01},prob(percent)="99",prob+-sd="99+-0"]:7.403892e-03[&length_mean=8.01872605e-03,length_median=7.40389200e-03,length_95%HPD={1.35059700e-03,1.58725200e-02}],((2[&prob=1.00000000e+00,prob_stddev=0.00000000e+00,prob_range={1.00000000e+00,1.00000000e+00},prob(percent)="100",prob+-sd="100+-0"]:3.678639e-03[&length_mean=4.20267416e-03,length_median=3.67863900e-03,length_95%HPD={7.02118800e-04,9.34290600e-03}],(3[&prob=1.00000000e+00,prob_stddev=0.00000000e+00,prob_range={1.00000000e+00,1.00000000e+00},prob(percent)="100",prob+-sd="100+-0"]:9.574089e-04[&length_mean=1.43015218e-03,length_median=9.57408900e-04,length_95%HPD={1.58709300e-07,4.29936900e-03}],4[&prob=1.00000000e+00,prob_stddev=0.00000000e+00,prob_range={1.00000000e+00,1.00000000e+00},prob(percent)="100",prob+-sd="100+-0"]:2.306158e-03[&length_mean=2.72267145e-03,length_median=2.30615800e-03,length_95%HPD={1.10794000e-04,6.53995900e-03}])[&prob=9.86018642e-01,prob_stddev=4.70776818e-03,prob_range={9.82689747e-01,9.89347537e-01},prob(percent)="99",prob+-sd="99+-0"]:2.330984e-03[&length_mean=2.83062553e-03,length_median=2.33098400e-03,length_95%HPD={2.29543300e-05,6.73571200e-03}])[&prob=9.85352863e-01,prob_stddev=1.88310727e-03,prob_range={9.84021305e-01,9.86684421e-01},prob(percent)="99",prob+-sd="99+-0"]:2.405576e-03[&length_mean=2.87888477e-03,length_median=2.40557600e-03,length_95%HPD={9.25891600e-05,6.79837100e-03}],5[&prob=1.00000000e+00,prob_stddev=0.00000000e+00,prob_range={1.00000000e+00,1.00000000e+00},prob(percent)="100",prob+-sd="100+-0"]:1.012342e-03[&length_mean=1.42781677e-03,length_median=1.01234200e-03,length_95%HPD={7.37186500e-07,4.29734500e-03}])[&prob=9.66711052e-01,prob_stddev=5.64932182e-03,prob_range={9.62716378e-01,9.70705726e-01},prob(percent)="97",prob+-sd="97+-1"]:2.314014e-03[&length_mean=2.84350779e-03,length_median=2.31401400e-03,length_95%HPD={4.21542900e-05,6.95522600e-03}]);
end;
