# Supplementary material for: ﻿A new species of Monomorium Mayr, 1855 (Hymenoptera, Formicidae) with a brachypterous queen from southern Japan, and phylogeny of Japanese Monomorium species with diverse reproductive strategies
Source: Zookeys. 2025 Aug 26;1250:49–78. doi: 10.3897/zookeys.1250.150776 (PMC12406028; doi:10.3897/zookeys.1250.150776)
Supplement: Supplementary material 6 — 13 PCGs sequence data used in phylogenetic analysis [file zookeys-1250-049_article-150776__-s006.nexus]

#NEXUS
[ TITLE ]
BEGIN TAXA;
       DIMENSIONS NTAX=9;
       TAXLABELS
             NC_051486.1_Monomorium_pharaonis
             NC_014677.1_Solenopsis_richteri
             NC_014672.1_Solenopsis_invicta
             LC605004_Monomorium_trivale
             LC859932_Monomorium_brachypterum
             LC859931_Monomorium_intrudens
             LC859930_Monomorium_hiten
             LC859929_Monomorium_floricola
             LC859928_Monomorium_chinense
;
END;
BEGIN CHARACTERS;
       DIMENSIONS NCHAR=10711;
       format missing=? interleave=yes datatype=DNA gap= -;
MATRIX

NC_051486.1_Monomorium_pharaonis    ATGAATAAATGACTTTACTCAACAAATCACAAAGATATTGGAATTTTATATTTCATTCTAGCTATCTGATCAGGAATGATCGGATCCTCAATAAGTATAATTATTCGACTAGAACTAGGATCATGTGGATCTATCATCAATAATGATCAAATTTTTAATTCTATTGTTACCAGACACGCTTTTATCATAATTTTCTTTATAGTTATACCATTTATAATTGGAGGCTTTGGAAACTTTCTAGTACCTCTTATACTAGGATCTCCAGATATAGCATATCCTCGTATAAATAATATAAGATTTTGACTTCTTCCCCCCTCTCTTACTCTACTGCTTCTTAGAAGTTTCATCAATTCAGGAGTAGGAACAGGATGAACAATTTATCCCCCCCTCTCTTCTAATATTTTTCATAGAGGAGCCTCTGTTGATCTATCTATTTTCTCCCTTCATATTGCAGGTATATCTTCTATTTTAGGAGCAATTAATTTTATCTCAACTATTTTAAATATACATCATAAAAACTTAACTATAGATAAAATCCCTTTATTAGTATGATCTATTCTAATTACTGCTATTTTACTACTCCTCTCCCTACCCGTCCTAGCCGGCGCTATTACTATATTATTAACAGATCGAAATTTAAATACTACCTTCTTCGACCCCAGAGGAGGGGGGGATCCTATTCTCTATCAACATCTATTTTGATTTTTTGGACATCCCGAAGTTTATATTCTTATTCTTCCCGGATTTGGACTAATCTCCCATATTATTATAAATGAGAGAGGAAAAAAAGAAACCTTTGGATCTTTAGGTATAATTTATGCTATAATTGCAATTGGATTTTTAGGATTTATTGTTTGAGCACATCATATATTTACTATTGGACTCGATGTTGATACTCGTGCTTATTTTACTTCTGCTACTATAATTATTGCCATTCCCACAGGTATTAAAATTTTTAGATGAATCTCAACTCTTCATGGAATAAAAATTAATTATAATCCAACTCTATGATGATCAATAGGATTTATTTTTCTATTTACTATAGGAGGATTAACAGGAATTATACTCTCTAATTCATCTATCGATATTATCCTTCATGATACTTACTATGTTGTAGCCCACTTCCATTATGTACTTTCTATAGGAGCTGTATTTGCTATTATTGCTAGATTTATTCATTGATTTCCACTTATTTCAGGATACTCACTAAATAACTTCTATCTAAATATTCAATTCCTATCCATATTTATCAGAGTTAATTTAACCTTCTTCCCTCAACATTTCCTAGGACTAAGGGGTATACCCCGACGTTATTCAGATTATCCTGATACCTTCCTTTCATGAAATATTATCTCCTCCATAGGATCCCTTATATCTATTATCAGTTTAAGAATTCTTATATTTATTATCTGAGAAGCTCTTGCATCTAAACGAAAAATTATTAATATATTCTTCCTTAGACCTTCCCTAGAATGATTCCACTCATATCCACCTATCAATCATAGTTTTAATGAAATTCCTGCAATTTATTAATACTTGAATAATTTCTCTACAAAATTCTAATTCCCCTATTTTTGATATAATAATTTTTTTTCATGATTTTACAATAATTATCTTACTTTTTATTACTATACTCATTCTATTAATTATAATTACAATAACCTACAATAAATTAACTAATCGATTTCTTCTTCACGGACATCTTATTGAACTAATTTGAACTATTATACCAATATTCATCTTAATTTTTATTGCAATTCCATCTATTAAAATTCTTTATCTTACTGATGAAATCCATAATAATAAACTCTCTCTAAAATCTATTGGACACCAATGATACTGAAGATATGAATATTCAGATTTCATAAAAATTGAATTTGATTCTTTTATAATTCCTACTAATCAACTTATAAATAATGAATTTCGACTATTAGATGTAGATAATCGATGTGTCCTCCCCACTAATCTTCCTATTCGTATTCTAACTTCTTCTTTAGATGTTATTCACTCATGAACAGTTCCATCCCTAGGAATTAAAATAGATTCTACTCCAGGACGACTTAATCAAATAAATCTTCTTATTAATCGACCAGGAATTTTCTTTGGACAATGTTCTGAAATCTGTGGAACAAATCATAGATTTATACCCATCGTAGTAGAAACTACTAACTTTTCTAACTTTAAAAATTGATTAATTTATCTTCTAAATAATAATTAAATATAAATATCTTTTCTATTTTTGATCCATCAACTTCTACTCTTTTATCATTAAACTGAATAAGAATAATTCTCATATTCTATATTATACCATTTCAATTTTGATTAATTCCATCACGTTTAACTATTATTTGAATAAATATCATCAAATTTATATTTAATGAACTTAAAATTCTAATTAACTATTCTTTCTCTAACATTATTTTATTTATTGCATTACTTTTGTTAATTTTCTTTAACAACTTCTTAGGACTTTTCCCCTATATTTTTACAACCTCAAGACACATAAATTTCTGTCTCTCCCTCTCTTTAACATTCTGACTCGGAATAATAATTTATAGAATATTTAATTATATAAACGATTTATTAACACACCTTACCCCTATAGGAACTCCACCTATCCTTATACCATTTATAGTTATTATTGAATCTATTAGTCTCCTTATTCGACCAATTACTCTTTCTATTCGACTAACAGCTAATATAATTGCCGGACATCTCCTCTTATCCCTGTTAGGCTCATCTGGAGAAATTATTACTAATATTTTTATTCTTAATTTAATACTTATATCTCAAATTCTTCTATTTATACTAGAAATTTTTGTTTCACTCATCCAAGCATATGTCTTTGCAATTTTATCAACTCTATATAGAAGAGAAATTTAAATACCTCAAATAATACCCCTCCTATGAATAATAATAATAATTTTATTAATTATTATCTTACTTTCAACAATTTCATTTATTTATTATCTTTATCTTCCCACCTACCCCACTCATTCTAATCTTAAAAATTTCTCAATTGACAATATGAACAATCAAAATCATCCCTTTCATCTAGTAACTCCTAGACCTTGACCTATTATTATCTCCTTCAGTCTAATAAATAATTTAATTTGTATAGTTATATGATTTCATAAATTTAATTACTTCTTACTTATCTCTATCCCATGTACTCTTTTATGTATATTCCAATGATGACGAGACGTAATCCGTGAATCAACATTCCAAGGATGACATACAAAATATGTTTTCAACGGCATACGTTTAGGAATAATCCTCTTTATTATCTCTGAAGTATTATTTTTTTTTTCTTTTTTTTGGGCCTACTTCCACTCATCATTAGCCCCCAATATAGAAATTGGCCAATATTGACCCCCTATCGGTATCAAACCCTTTAATCCATTTGATATTCCTCTTATAAATACAATTATTTTAATTTCCTCTGGCCTAACAGTAACCTGATCTCACCACGCCATACTCAATAAAAATCTTAAAGAAAGAAAAAAAAGACTTTTATTAACTATTATTTTAGGATTATATTTCTCCATTCTTCAACTAATTGAATATATAGAATCCCCCTTTACAATTGCTGACTCAATCTATGGATCTACCTTCTTTATTGCTACAGGCTTTCATGGCCTACATGTATTAATTGGAACAATTTTCCTATTTATTTGTTTTATACGTATAAATCTCCTTCATTATTCAAATATACACCATTTTGGATTTGAAGCTGCAGCCTGATACTGACATTTCGTCGATGTAGTATGATTATTTTTATATATCTCTATTTATTGATGAAGATATTAAATTATTAACTTATTAATTATATTACACTTATTTTTTTTAATTTCTTTGCTTCTTTTAATACTAAATTTTATTATCTCCAAAAAATCCTTTCAAGATCGTGAAAAAACTTCACCATTCGAATGTGGATTCGACCCTATTTCTTCAAATCATATCCCATTTAGAATTCAATTTTTTCTAATCAGCCTTATTTTTTTAATTTTTGATATTGAAATTACTATCTTAATTCCATTTATCTACCTTCTTAAATTTCCTAATCTAAGATTTATTTATATATCTTCTATTATTCTAATTCTACTCATTCTAGGGCTCTACATCGAATATTCCGAAAAATCTCTAGACTGAAAAATATAATAGTAAATAATACTATAAATAAATACAAACAAATAAAAATAAATATAAACATATATGTATTGTAATAAAACATAATCTTAAAATGTTTAATTAAAAATAATATATTTTTCCTTACTAATTCTAATCAAACCTTATCTCTTACAAAAATTATACCCCTAATCTTATTAATAGGATTATAGATTCATAAATATATAATATTTATAAATCATATTGAACCCAAAAATTCTCCTCCATAATAACTCCACTCCCAATTATACTAATCTTAATATAATTCTCAATATACATAATAAAATTACTAATAATTTCAATCCTAACCTTAAATAAACTAAATAATAATCATAAAAAAACATTCAATTTAACAATGAACCAATACAAATTCTAAAATTTACTAAAACTATTATAGATCTATTTATAATAAAATTCTCCCTTAAATTATTATACCTATAAAATTTTACTTCACTAAAAAATATATAATAATATAACCGAAAAGAATAAATAACTGTTAATATTAAAGAAATTAAAATAAAAATCAATAAAAAAATATTAACTTTTAAATCATAAACCAATTCTATAATTAAATCTTTTGAATAAAATCCAGAAATAAAAGGAAAACCACATAAAGCTAAATTAGAAATATAAAATCTTATTATAGTAAAAGGAATAATCTCATTCAAATTTCCAAATAATCGAATATCTTGATTATTTATTATTGAATGAATAATAATTCCAGCACATATAAATAATATCGATTTAAATACCGCATGAACTAATAAATGATAATAGGAAACTATTCCCAATCCAAATCTTAAAATTATTATCATTAAACCTAATTGACTTAGAGTAGACAATGCAATAATTTTTTTTAAATCATTCTCTACTCTTGCCATTACTCCCGCCATAAATATAGTAAATACAGATAAAAATAATAAAAGCCTACAAATCCCCCTTTCTATTAATACTCGATTAAAACGAATTATTAAATAAACACCCGCAGTAACCAATGTAGACGAATGAACTAAAGCAGAAACAGGAGTAGGAGCAGCTATTGCTATTGGTAATCATGAAGAAAAAGGTATCTGTGCCCTCTTAGTAATAGCAGCTAATAATAATATAAATACTAATAATTTTCTATTCACTAAAGATCAAATCCTTCACCTCCCTATTATAGATATTAATCTAATTAACATCAAAATACCCACATCTCCCATACGATTACACAAAACTGTTACTATACCAGAATTATAAGATATTCAATTCTGATAATAAATTACTAAACAATAAGAAACTAAACCTAATCCATCCCAACCTAATAAGATCCTAATAACATTAGGCCTCAAAATTATTAAAACTATTGAAAAAATAAATATTATTACTAAATAAGTAAACCGACTTATAAATTTTTCTTCTATTATATAAATTACTATATACAAAATAATAAAAGAAGAAATTATAAATACAAATCTAATAAATAATAAAGAAATTCAATCTAAAATAATAACTATCTCTATTTTTAAAGAATTTATCCTAAATACCAGTCACTCTAATATTAATCCTATATCTAAATAAAATAAAATTAAACTACCCATAAATACTATCATCGAAACAATAATTAAAAACAAAAAATATATATAAATTTTAATTATTTATATAAATATAACTAAATTAAATAAATACATAATTAGAGGATAAAAATGCATAATTAAAACAATAAACTCCTTTATAGTTCCAAAATTATATACTAAATTATTAAAACTCTTTCATCCATGTTGAATATATGAATATAAATATAATGAATAAGCTCTTCTAAAAAAACAAATTAATATTAATCTCATAATTAATATTAAATCCCAATTTAATAAAACTATTAATATTAACATCTCACTAATAAAATTTAAAGAAAGAGGAAAAGAAAAATTAGCAGCACATAATAAAAATCACCAAATTATTAATGAAGGTAAATTTACTATTATTCCCTTATTAAAAATTAATAAACGCCTTCTTGTTCGATAATAAAATAAATTTACTATATAAAATAATCCCGATGAACATAAACCATGAGAAATTATTATAATATATCCACCTACAAATCTTAATTTAAACATTGTTATAAATCTACATAATATTAAATTCATATGAACAACTGAAGAATAAGCAACTAATCTTTTTATATCAATCTGAACTAAACATAAAATTCCAGAAATTAATCTACCTAATAGCCCCAAACTTAAAATTAAATAGTTATATTTTAATCTCATATCTATAAATAAAACTAATAAACGTAATAATCCATATCTCCCCATCTTTAATAATACTCCTGCTAAAATTATAGATCCATAAACTGGAGCCTCTACATGTGCCTTAGGTAATCAAATATGAAATAAATATATAGGCATCTTAATAAAAAAAGAACCAAAAATTATTATATATCTACCAAATCTAAATAAATAACCTCCTAAATATATTGATATTAATCTAAATACAAAAGTTATCCTATAATAATATATATCTACTAAATAAACTAATAAAGGAAAAGAAATAATTAATATATATATCATTAAATAATAAGAAGCACTTAATCGTTCTATATTTCTTCCCCAATAAATAATTAAAAAAAAAGTAGGAATTAAACTAACTTCATAAAAAAAATAAAATAAAATTAAATTTATAGATATAAAAAATAACTCAAGAATAATCAATAAATTAATAAAAAAAAATATTATTATTACCCTTCATTTAAACATATCATCATTAATCTAATAATTCAAAATCTTAATATAACTAAAAAAATTGAATAATACTCTAAACCAAAAACAATCCTTAAATTCCTTCACAGACAATCTTTATATATATATATAAATAAAATCATAAAACTAATTAAATAACATATATTATAATAAAATATTAATATTTTATTTCATAACATTATAAAATTAAAAAATAAAACAACAAAAACAATTTTTATCATTTAAAACTTACTAATATTAAATATATAATAAATTTCTCCCCCCCTAAATCGAATAATTATAACCAATAATCTTAAACCTAATACTCCCTCACAAACCCCAAAAATTAAATAATAAATTAAATAAAATTCCATATTTATTAACCCCAAAATTATAAATATTAATAAAGAAATAATTATTACTATCAACTCTATTAATAATAATATAACTAATATAAATTTATATAAAAATACTAATAATAATAATGAAATAAAAAATAACTGACTATAAATTAAAATATCAATATAAATATTAATTAATACAATTAAAAAAAAAAATATAAAATATATAATCGAAAGAAATTGACTAACTAATAAGGATCTTGACCTGAGCCCCAGCCCAAGTTAATATAAAAATATTATAATTATACATAACTTGACTAAAAGATAAAATCTTAATGATTTAACAATATTTTTTAAAGGTAAAAAATATAATACTACAATTGATATTAATAATGCAATCATCCTCCCTTTTCTCGGAATTGAACGTAAAATAGCATAAGCAAACAAAAATATCAGGTTGATATGTACAAGTAACTATGAATTCGCCGGAATAAAATTATCTGGATCACAATAATAAGGATATTGTAAAATAATATTATAAACCCCCAATATAACAATAAAACAATAAATCCTTAGTAAAATAAATATGAATAAACTTTCCTATAATCCCTATTTAGGATTAGATGAACAAAATGTAAAAAATATAAATGCATACTACTATAATTAAAATTAAAGGTAAAATAAAATAAGGAAAAAAATCGATTTAATGTAATTATTAATAGAAAATCCAAAATTCAATAACTATTACCAAATAAGGAAAGTTGAATAAATTTGTAATTACTGTAGCCCCAAAAAGATATTTGACCCCATGGTAAAAATATCCCAAAAAAGCAGTAGCTATAGAAATAAAAAAAATTCTAACTCCAATTATTCACGTATGAACTAATTTATAAAACCATAATACATACCCCGAGCAATATGAATATATATACTACAAAAAAAAAAGTAGCCCCATTAATATGAATAATGTATTAACCAACCATTACTCACTTTTGTATAATATGAAAATCCTATTATGCTAAACTAACTCTAGGACAATAATGTTGGATAAAAAAATCCTCTACAATTTGTACAATAAAAACATACCCAATAAAGATCCAAAATTTCATCAATAAGAGAGTTAATTTTATCAATGACTCTTCTAATATTTTAATTTTATTCATATTAAATTTAAAAATATAAATTTAATCCCTAAAATAAAAACTATATAATTTAAAATAAAAGGTAAAATAATCTTCCAACATAATCCTATCAATTCATCATAACGTATTCGAGGCAACAATCCCCGTATAAAAATAATTAATCTCAAAATAATATTAATATATAAATATATTATTATAGAATAAATTAAATTTGTAAATATTAATAAACTTAAGTATCTAAAAAAAATAATCATTCCATACTCTGCTATAAAAATTAAAGCAAATCCCCTACCAAAATACTCAATATTAAATCCCGACACTAATTCAGACTCTCCCTCAATAAAATCTATAGGAGTACGATTTAACTCAGCCAAAATTCTAATAAAATAAACCAAAAATAAAGGCACTATTATTACTATATATCACCTATAATTTTGCCACTTAATAAAATCAATAAATGAATATCTCTCCCTTAAAATTATTAAAACTAAAATAATTAAAATAAATCTAACCTCATAAGATAAAACTTGCGAAATTACTCGCATTGTTCCAATTAAAGAATATAATGAATTCGAAGACCATCCTATTAATAAAAATATATATCTACTTATAGTTAAAATAATAATTACAATTAATAAAGAATAATTTATAAAATAAATATTAGTAATAAAACCACTCACTAACCAATTAGATAATATTAACATAAATAATAATATAGGACAAATATAATATAAATAATTATTTGATTTCAAAATAAAAAAAAATTCCTTAGAAAATAATTTAATCGCATCTCTAAAAGGCTGCATAATTCCCCCCACTCCAACCTTATTAGGACCCTTACGTAATTGAACATATCCTAAAATCTTACGCTCTAATAAAGTCAAAAAAGCAACCCCAACTAAAACAACTACTAAAATCATTAATAATCTAATAAGATTTAATATAAAATAATATATATAATTTATATTATTTCTTTATTCTTTAAGTTTTTTATTATAATAAATTTATCTATAATTACATCTATAACCCTATTTTTTAATGACCTTATAATCATTTGATTTTTTATAGAAATTATAAATTTTCTATTCATATATGTTCTTATTAATTCAATAAAAAATAAAAAAATAATCTTTTTTTATTTTCTTATTCAAATTATTCCCTCTTTTTCTATTATCTTTACTTTAATTTTAAATAATATCATTATTTTTAATAATTTCTTATATATTTTTTTATTAATAGGACTATTAATAAAATTAAGAATTCCACCATTTCACCTATGACTACCTATTATATCTAAACATATATCCTGATATTCTCTTTTTATTCTCCTAACAATTATAAAAATCCCTCCCTTTTATATAATATCCCTAATTTATATTAATAATCTACTTATCTATTTTATTACAATTTTAAGATCTATTATTCCCCCCTTTATACTTCTTAATTTATATAATATTAAAATAATCTTATCCTACTCATCTATCAATCAATCTGGTTGAATAGTTATCTTAATCTCTCTTAAAAATATCATTTGATTAAAATACTTCCTATTTTACTCCTTAACTTTAATAAATATTTTCATTATTATAACCTATTTTAAATTATTTTCTAACTACTCATTTAATATAAAAATTAGACTTAATATATTAAATTTAATTTTTATCTTCAATCTTGCAGGCATACCTCCATTTTCATTTTTCTACATAAAATGATACTCTATATTCACTTTTATTCTTTATTCTAATTATTTTATTATATTTATTATATTAATAATCAGATCCCTATTTATATTATTTATTTATACAAACATATTAATTTATACAATATTTCTATTCAAATTCAAATCCAAAATACTTTATAATCCTCTTTCTATAAAAACCTACTTATCTTATTTATAAATTCCCTCCTTTCTCTTATCTTATTTATTATTTAATTAATGATTTACTTGAATAGAACAATTTATAAACAAATAATGTATCAATAAATAAAACAAACATAATAAAGTAAAACTATTAAAAATAATAATTTTTAAAATATTATAAATATATTAATATAATATCTTTATATTAACCTATAAAATATAATCATTAAATTCAAAATTGTTATATTTAATAAATAAATTCACCTTTTTCTCTATTAACTAATCTGGCAAAATTAAAAATAATTCTAATCATAATTAAAAAAATAATTGAATATATATAATTATAAGTATTGCAATAATAAACATACAACTAATCTATATATAATCATTAAAATAATCAAAATAAGGATAAATAATTAATCCTATAAATATATAATTATTAAAAAAATTATTAGATACCATAAAATACTCTAATTTTATCAT
NC_014677.1_Solenopsis_richteri     ATGAATAAATGACTTTTTTCAACAAATCACAAAGACATTGGAATTTTATATTTTATCCTTGCAATTTGAGCAGGAATAATTGGATCATCTATAAGAATAATCATCCGATTAGAACTGGGATCTTGTAATTCTCTAATTAATAATGATCAAATCTACAACTCCTTAGTTACTAGACACGCTTTTATTATAATTTTTTTTATAGTTATACCCTTCATAATTGGGGGATTTGGAAATTTCTTAGTGCCCTTAATACTCGGGTCCCCCGATATGGCCTATCCTCGAATAAATAATATAAGATTTTGACTTCTACCACCTTCTCTAACTCTTTTACTTATCAGAAGATTTATTAACAGGGGAGTGGGGACAGGATGAACTATCTATCCTCCATTAGCCTCCAATATTTTTCACAGAGGAGCCTCTATTGATCTGTCTATTTTTTCCCTACATATTGCCGGAATATCTTCAATTTTAGGGGCTATTAATTTTATTTCTACAATCATTAACATACACCATAAAAATTTTACTATAGATAAAATCCCACTACTAGTTTGATCTATCCTTATTACAGCCATTCTTCTTTTACTTTCCCTCCCAGTTCTTGCAGGAGCTATTACAATATTACTAACTGACCGTAATTTAAATACCTCCTTTTTCGATCCCTCGGGAGGGGGGGATCCCATTCTATATCAACATTTATTCTGATTTTTTGGACATCCTGAAGTTTACATTTTAATCCTCCCTGGATTTGGACTAATCTCTCATATTATTATAAATGAAAGGGGAAAAAAAGAAACTTTCGGATCTTTGGGCATAATTTATGCTATAATCGCTATCGGATTTTTAGGTTTTATTGTTTGAGCTCACCACATATTTACTATCGGCCTTGACGTTGATACACGAGCCTACTTTACCTCAGCAACTATAATTATTGCCATTCCCACAGGAATTAAAATCTTTAGGTGAATTTCCACCCTCCACGGAATAAAAATTAATTATAACCCCACACTCTGATGATCAATAGGTTTCATTTTCCTATTCACTATAGGGGGATTAACAGGAATTATACTTTCTAACTCATCTATTGATATTATTCTTCATGATACTTACTACGTTGTAGCCCATTTTCACTATGTTTTATCTATGGGAGCGGTATTCGCTATTATTGCCAGATTTATTCATTGATTCCCATTAATCTCAGGATATTCAATAAATAATTTTTATTTAAATATTCAATTCTTATCTATATTCATTGGAGTAAATATAACATTTTTCCCCCAACATTTCCTCGGACTTAGGGGTATACCTCGACGATATTCGGATTACCCAGATACATTTTTAGGATGAAATATTATCTCATCAATTGGATCTCTAATCTCTATTTTAAGACTCACAATTATAATATTTATTATCTGAGAGGCACTTTCTTCCAAACGAAAAATTATTAATATATTCTTTTTAAATTCTTCTTTAGAATGACAAAACTTCTACCCTCCCCTTAATCACAGATATAATGAAATTCCATCAATTTATAAATACCTGATTAATTGCTCTTCAAAATTCTAATTCCCCCATCTACGATATAATAATTTTCTTCCATGATTTTACTATAATCATTCTGCTCTTCATCACAATCTTAATTCTTTTTATTATAATTTTAATAATTAACAACAAATTTATTAACCGCTATCTTCTTCATGGTCACTCTATTGAATTAATTTGAACAATTTTACCAATATTTATCCTTATTTTTATTGCTATGCCATCAATTAAAATTTTATATTTAACTGATGAAATCCATAATAATAAACTTTCAATTAAATCTATTGGACATCAATGATATTGAAGATATGAATACTCTGATTTCCCCTCTATTGAATTCGATTCATTTATAATTCCCTCCGATCAATTAATGGACAACGAATTTCGCCTACTCGATGTCGATAACCGATGTATTCTACCTTTTAACTTCCCTATCCGTATTCTAACCACCTCTATAGATGTAATTCATGCATGAACCCTTCCTTCTTTAGGAATTAAAATAGACTCAACTCCCGGACGTCTTAATCAAACTTCAATATTTATTAACCGCCCAGGAATCTATTTTGGCCAATGTTCTGAAATCTGTGGTATTAATCATAGATTTATACCCATTGCAGTAGAATCAACTAACTTCCCCAACTTTAAAAACTGATTACTAAATATGATAAACAATAACTAAAAATAAATATTTTCTCTATTTTTGACCCATCAACCTCTATAAATTTCTCCTTAAACTGATTAAGATTATTCTTATTATTCCTATTCCTCCCACTTAAGTTTTGACTAATCCCATCACGCCTAACCTTTTCTTGATCTATCTTAATTAACTATATATTTAATGAATTTAAAATCTTAATTCATTATTCATACTCTAATATCATCCTATTTATAAGCCTACTATTACTAATTTTTTTTAATAATTTTTTAGGATTATTCCCATATATCTTTACTGCATCTAGACACATAAATTTTTGTTTATCCCTATCACTAACACTCTGACTATCAATAATATCTTATAGAATTTTAAATTATATTAATGACTTATTTACCCACCTAACTCCGCAGGGAACCCCAGTTGTACTAATGCCATTTATAACAATTATTGAAACTATTAGGCTAGTTATTCGACCATTCACTCTAGCTATTCGTCTAACCGCTAATATAATTGCAGGACATTTATTACTATCTCTTTTGGGATCCTCTGGTCAATCTATTAACAACATTATTATATTAAGAATTATAATTTTTTCTCAAATTTTACTTTACTCCCTAGAAATTGCTGTATCTATAATCCAAGCATACGTATTCTCCATCCTATCAACTCTTTACAGAAGAGAAATTTAAATACCTCAAATAATACCCCTATTTTGAATAATGATAATTATCCTCACAATCACTCTCCTAATTATTTGTTCTAGTTATATTTACTTCCTCTACCTCCCCTCTCCCTTTAATAAATCTAAATCTGCCACTATTGAAATTGAAAATATGACTAAACAAAATCACCCATTTCACCTTGTATCACCCAGACCTTGACCGCTAATTATCTCTTTCAGACTATTCAACAATCTAATCTGCACAATCAGATGATTCCACAAAATAAATTATTTCACCCTTCTAACCATCCCGTGCACTCTCCTTTGTATGTACCAATGATGACGAGATGTAATCCGAGAATCTACTTTCCAGGGTTGACACACTATTAATGTATACCACGGCATACGACTAGGAATAATCTTATTTATTATCTCTGAAGTACTTTTTTTCTTCTCCTTTTTTTGAGCATACTTTCACTCCTCCTTGTCACCTAGAATAGAAATCGGCCAATTATGACCCCCTTTAGGAATTAAACCTTTTAACCCATTCGATATCCCATTAATAAATACAATCATCCTAATTTCTTCAGGCCTTACTATCACTTGATCTCACCATGCCATACTTAACATAAACTTTCCCGAAAGAAAAAAAAGATTATTTTTAACAATTATTCTTGGGATTTACTTTACCCTCCTTCAATTAATTGAATACATTGAATCCCCCTTTACTCTGGCAGATTCAATTTATGGATCTACCTTCTTCATCGCAACGGGATTTCACGGACTCCACGTAATCATTGGAACTTTATTTTTACTTACTTGTTTTATACGTATAAAATCATCTCACTTTTCCAGACTTCACCACTTTGGATTTGAGGCAGCTGCGTGATATTGACATTTTGTAGATGTAGTATGATTATTCTTATATATTTCCATCTACTGATGAAGATATTAAATAACCCAAATAATTTATATTTTAATCATTCTTCTCTCAATTTCTAGAATTTTAATTATATTAAATTTTTTAATTTCAAAAAAATCTTTTCAAGATCGAGAAAAAATCTCACCTTTTGAATGCGGATTTGACCCAATCTCTAAAAATCGCCTCCCTTTTAGTATTCAATTTTTTTTAATTAGACTAATCTTCCTAATTTTTGATATTGAAATTACCCTATTAATCCCTTTAATTTTTTTATTCAAATTTTTTAACATTCCAATAATCCTATCCACATTTTTCATTCTCATTATACTACTTCTTGGCCTATACTTCGAATATTCAGAAAAATCTATTGATTGAAAAATTTAATAAATAAATAATTCATTATTAACCCCAAATAAATTATAATAAAGCCAAATATATAAATCTTATAGTTAAATACAAATTTTTTATATTGAATAATATAAAATATATTCTTCCTCATAAATTCAACCCAAACCTTATCCACGTAATATGCATAACCCCCTAATTTATTCACTGGTTTATAAACTCAGATATATATATAATTTAAAAATCATATAGACCTTAAAAAATAAACTAAATTAAAAAATGTCTAATAGCTCAATCCACCCTAAGAAAACACCTAACATACAAACAACTAAAGTAACAAATTTAATCCTAAAATCTAAATGAATAATATACAAATTATAAAAAAATATTCAATTTAATATAGATCCAATTAAAATTCTTATTACTACCAATCTAATCATAGACATATTTATTACCTTTCTTTCCCTAAAATTATAATAACTATAAAATTTAAAGTTATTAAAAAATAAATAATAAAATAATCGAAACGAATATGAAACAGTAAATATTAATGAAATTACAATTAATACTAACATTAGTGTATTAACTTTAAATCTATAAATTAATTCTATAATTAAATCTTTAGAATAAAACCCTGAAATAAACGGCATTCCACACAAAGCTAAATTAGAAATATAAAATCTTATTATAGTAAATGGGATAATTTCATTCAAATTTCCTAACAAACGAATATCTTGATTATTCATCATAGAGTGAATTATAATTCCCGCACATATAAACAATAAAGACTTAAAAATAGCATGGGTCAATAGGTGATAAAAAGCAACCATCCTAAACCCCAACCTTAAAATTATTATTATTAGTCCCAATTGACTTAGAGTAGACAAAGCAATAATTTTCTTTAAATCATTCTCTACATTAGCCATAATACCAGCCATTAATATAGTTAATACAGATAAAAAAAATAAATAAACTCCCATGCCTCTTCCTAATAAAAACTTATTAAAACGAATCATCAAATAAACCCCCGCAGTCACTAATGTTGAAGAATGGACTAAAGCCGAAACAGGAGTAGGGGCGGCTATAGCTATGGGCAACCAAGTTGAAAAAGGAATTTGAGCTCTCTTTCTAATAGCGGCTAATAACATTATAAATAACAACAATTTTCCCATGCTCATAGATCAAATATTCCACCTCCCCCTTACTAGTATTAGCCCAATCATTATTAAAATACCTACGTCCCCCACACGATTACACAAAACCGTAACTATACCAGAATTATAAGATATATAATTTTGATAATAAATTACCAAACAATATGACACCAACCCCAACCCATCTCACCCAAACAAAATCCTGATAATATTAGGTCTAATAATCATTAAAATTATTGAAAAAATAAATATAATTACCAAATAAATAAATCGTTTTAAAAATTTCTCCCCTTCTATATATCCTATCCTATAAATTATAATTATTGAAGAAATTAAAAAAATCACACTAATAAATATTACTCTAACTCAATCCAATAAAAAAATCAACTCCATATTTATTGAACTAACACTTAAAAATATCCATTCCATTATTATTCTAAAATCATAATAATATAATAAAACACTCAAATTAAACATAAAAATAAAACCTAAAAACATAAAAATAAAATAAATATAAATATTAATTATTTATATTAATATGATTAAATTTAATATTAATATTAATAATGGATAAAAATGCATAATTAATACTACAAATTCTTTAATCAATCTTATATTAAATTTTATTGGGCCATATCTTTTAGCCCCGTGCTGAACATAAGAAAATAAATATAGTGAATAGGCCCCCCTCATAAAACAAATTATTATTAAATATATAATTAAATATAAATTTCAATTTAAAATAACCATTAAAATTATTAATTCCCTAAAAAAATTTAATGAAAATGGAAAAGAAAAATTAGCTACACATAACAAAAATCACCATAATATAACAGATGATAATTTTCTTATTGCCCCCTTATTAAAAACTAATAATCGCCTACCCCTACGCTCATAAAATAAATTTACTATGTAAAATAATCCCGAAGAACATAACCCATGAGAAATTATTATAATGTATCTTCCTAATACACCTAACTTATGTATTGTTATTAAGGCACATAATATTATATTTATATGAACCACAGATGAATACGCCACCAATCTTTTCATATCTACCTGAATTAAACATAATATCCTAACTATAACTCTACCAATAATTCTTAGTCTTAAAATTATATAATTAAATTTTATTCTTATATAAGTAAATACTTCTAATAATCGAATTAAACCGTACCTCCCCATCTTCAACAAAATCCCGGCTAAAATTATAGACCCATAAACAGGGGCCTCAACATGAGCCTTTGGCAACCAAATATGAACTACATATATAGGTATTTTAATGTAAAAAGCCATATAAATTATTAAAAACCCCCCAAACCTATAATCATACATATATATTACTATCATTATTAGTCTAAATTTTAATCTTAATCCTAAAAAATAAATTTTTATAATATAAATTAATAAAGGAAAAGAAATTAATAACATATATATTATTAAATAATAAGATGCACTAAGTCGTTCTATATTCCCCCCCCAAAAAATAATTAAAAAAAAAGTAGGAATTAATCTAATCTCAAATATTAAATAAAATATTAATAAATCTATAGATAAAAAAAATATAATTAATAAAACTAGTAAATTAATAAATATAACTATTAACTCTCTACTTTACCCAAACATATCATCATTAACCCTACAATTCAAACTCTTAAAATCACCAATCAAACTGAATAATACTCAACCCCTATATATAAAAACAAACCTCCTCAAATAAGATCTTTAAATATATAAACAAATAATATCATGAAACTAATTAAAAATCCTAAATTATAATAAAACATTCCTATCTTATTTTTAATCATTATAAAATTTATAAAAAAAATCATTATTAAAAATTTTGACATCTAAAATTTTCTAATATTAAATATATAATACAAATCCCTCCCACAAAAACGCACAATAATTACCAACAATCTTAACCCCAGAACTCCCTCACAAACTCTAAACACTAAATAATAAATTAAATAAAACTCTAAATTAATTATTCTAAAGATTAAAAATATCAACAAAGAAATACTTATAACTATTAACTCAATTAATATTAATAAAATCAACATATATTTATATATAAAAATTACAAATAATATTACCAAAATTATCAATTGCCTATAAAATAACATATCAACAAAAATATGAATAAAATCATTTAATTAAATCCTCACTTAAAACTTCCCACTCCAACAAATATTTCTTAATGAAACTACGGATCTTTACTGGGATATTTCTTTTTGTGCAATTATTATGTTTTTTATCTATTCATTACTGCCTAATACCTTTTATGCCTTAATAGAATTATCATTATGCAAAATATCTCAACGGATGATTAATAATAATATTACATTAATGGTGCTATTTTTCTTTATCTGATATACACTCACATTGCCCGAGGAATATATTATTCTTCTTTAAATTAATACACATGAATAATCGGGGTGACTATCTTTTTTATCTCAATACTACGGCATTCCTGGGCTCGTTTCCTTGAGGGCAAATATCATTTTGAGGGGCTATGTTATTACTAACCTTGTTTCTACTATATTTAGGCACAATAATTGTAGAAATTTGAGGAGGACAATTAATAACGCAACCCTTAACGATTTTTCTCTTTCACTTTTCCTGCCATTTATTATTATTTATAGTAATCATACATCTTTTTTCACGAAACTGGATCATAACCCCTGGAACGAAATCTATATAAAATCCATTTCATATTTACTTCTCCTTTAAAGATTCTAGGTTATTATATATCTTATTATTCACTTATCTTACAATACCCATATATTTAGAGACCCAGATAATTTTATTCCTGCTAATCCAATAATCAATTCACATCCAACAGAATGATTCTATTTGCATATGCCATCCTTCGATCTATTAATAAATTAGGGGGAGTAATTGCTCTATTAGCCAATTTTAATCTTATCACCCTACCCCTTCAAAAAATTCACAACCATCTTTCTCCTTTTTTCCCCTTAACCAATTATATTTGAATATTCAATACCTTTTCTACTAACCTAGCGGGCCCAACCTATTGAGCCACCCTTTGTTTCGTCAGACAATACATATATTTCATTAATACCATTATTAAACAAAAGATTTAATCTCCAAATAACTAACAAATAAAATCTTAAATCCCCTAATAAAAATAATATAATTTAAAATAAAAGGTAAAATAATTTTTCAACACAAATATATTAACTCATCATACCGCATACGAGGTAATATACCTCGTATAAAAATAATTAACGATAATATAACATTAATGTACACATACATATATACAGAATATATTAAATTAGTAAATATTACTAAAACTAAATAGCTAAAAAAAATAATTATCCCATATTCCGCCATAAAAATTAAAGCAAATCCACCCCTAAAATACTCAATATTAAAGCCAGAAACTAACTCAGACTCACCCTCAACAAAATCTATAGGAGTTCGATTTAATTCAGCTAATATTCTAATAAAAAATACTAAAAATAAAGGAAATAATATTAAAACATATCAAAAATAAATCTGTCACTTTATAAAGTCCACAAATGAATACCTCTCCCTTAAAATTATTAAAATCAAAATAATTATAATAAAACTAACCTCATAAGATAAAACCTGAGAAATTACACGAATAGAACCAATTAAGGAATATATAGAATTAGATGACCAACCCATCATTAAAAACATATATCTTATAATAGTTAAAATTATAATAATAACTAATAAAGAATAATTTAAAAAATAAATATTAGTAATATAACCTCTCATTAATCAGTTAATTAATATTAAAAAAAACAAAATAACCGCCCTAAAATAATATAAATAATACCTTGACTTTATAATATAAAATAATTCTTTTCTAAACAACTTAATTGCATCACTAAAAGGCTGCAATATACCAACTAATCCAACTTTATTAGGGCCCTTACGTAATTGAACGTAACCTAAAATTTTACGCTCTAACAATGTTAAAAATGCAACCCCTACTAACACTACTACTAATATTAATATAATTCTAACTAAATTTAAAACTAAATAATATACATAATTTATATTTTTACCCTATTCTCTAAATACTTTATCCTTACTAATTTACTCCTTTCTTCCATTTTACCCCTCTTTTCTACAGATTTATTAATAATTTGATTTTTTATAGAAATTAATAACTTTCTTTTTATCTTTATTCTTAATTTTTCCATTAAAAATAAAAAAATAATTTTCTTTTATTTTTTTATTCAAACTATCATTTCCTTTTTAATTATTTACTCATTGATCTTAAATAATCTATTTATATACTCTAACATTAGAAATTTTTTCATAATCTCTGCCATAATAATAAAATTAGGTATTCCCCCATTTCATCTCTGACTCACTCTCATTTCTAAATTTATAACCTGATATTCCCTTTTACTATTATTAACTATAATAAAAATTATCCCATTTTATATAATTTCCTTAATTAAGCTAAATTTAATTTTAATTTACCCTATTATCTTTATATGCTCTATCCTCCCGCCCTATTTAATACTAAACTTAACTAATTTTAAAGTTCTTTTTTCCTACTCTTCTATTAATCAATCAGGATGAATAATATTTTTAATCTATTTTAAAATTTTTATTTGATTTAAATATTTTATATTTTATACTCTTATTTCTTTAAGATTATTCAACATAATTTTCTACTTTAAAATATTTTTTCATAATTTTCATATAATTAAAACATACTTAAATTTCCTGCCTCTAATTTTTATATTTAATATAGCAGGTCTTCCTCCTTTTTCCTTTTTTCTTATAAAATGATATAGAATTTTTTTATTTTCTTACTCCTCTAATTATTTAATTATTTTAATTATACTTATACTTAGATCCCTAATTATACTTTATATTTATACTAATATAATAATTTCTTCCATCTTTTTCTTTCAATTTAAATCTAAATTAAACTTTAAATTTTTTATTATAATCCTAAAACTCTTATTTTTAGAGTCCTATTTATATCATCAATTTTATTTTTATTAAAATATCCCACTTATTAAGATATTCAATATTTTTAAATAATTCTTTCTTCATTAATATAAAATCCATACCCAATTTCCTTAATTATATATTATTGCCTTAATAACTTGCTATATAACTTTATATGATTATTATTATCTACTTTGCTAGTTCTAACGAACAAAATAAATTATCTTCTCTTTACCTAATATTAATAAATTTTTTACTTATATTAATCTTTTTATTAACTTATTTAAATATAACTTCTATTATACATTTGAGCAAATAATTATAATATTAACTCTTATTCAAAATATTTTAACATTTTTAACTACCCATTTAATAACCTTACTCTTTTAAGTATAATTTACTTCTATTACTTATTTTCTATTATTAAAACGTTCAACCAATCTTCTTCTCTACGAAAACTTAATTAA
NC_014672.1_Solenopsis_invicta      ATGAATAAATGACTTTTTTCAACAAATCACAAAGACATTGGAATTTTATATTTTATTCTTGCAATTTGAGCAGGAATAATTGGATCATCTATAAGAATAATCATCCGATTAGAACTAGGATCTTGTAATTCTCTAATTAATAATGATCAAATCTACAACTCCTTAGTTACTAGACACGCTTTTATTATAATTTTTTTTATAGTTATGCCCTTCATAATTGGAGGATTTGGAAATTTCTTAGTGCCCTTAATACTTGGGTCCCCCGATATGGCCTATCCTCGAATAAATAATATAAGATTTTGACTTCTGCCACCTTCTCTAACTCTTTTACTTATCAGAAGATTTATTAACAGAGGAGTAGGAACAGGATGAACTATCTACCCACCATTAGCCTCCAATATTTTTCACAGAGGGGCCTCTATTGATCTATCTATTTTTTCCTTACATATCGCCGGAATATCATCAATTTTAGGAGCTATTAATTTTATTTCTACAATCATTAACATACACCATAAAAATTTTACTATAGATAAAATCCCCCTACTAGTTTGATCTATCCTTATTACAGCCATTCTTCTTTTACTTTCACTCCCAGTTCTTGCAGGAGCTATTACAATATTACTAACTGACCGTAATTTAAACACCTCCTTCTTCGATCCCTCAGGAGGAGGAGATCCCATTCTATACCAACATTTATTCTGATTTTTTGGACATCCAGAAGTTTACATTTTAATCCTCCCCGGATTTGGACTAATCTCCCATATTATTATAAATGAAAGAGGAAAAAAAGAAACTTTCGGATCTTTGGGCATAATTTATGCTATAATCGCTATCGGATTTTTAGGTTTTATTGTTTGGGCACATCACATATTCACTATCGGCCTTGACGTTGATACACGAGCCTACTTTACCTCAGCAACTATAATTATTGCTATTCCCACAGGAATTAAGATCTTTAGATGAATTTCCACTCTCCACGGAATAAAAATTAACTATAACCCCACACTCTGATGATCGATAGGTTTCATTTTCTTATTCACTATAGGAGGATTAACAGGAATTATACTTTCTAACTCATCTATTGATATTATTCTTCATGATACTTACTACGTTGTAGCCCATTTTCACTATGTTTTATCTATAGGAGCAGTATTCGCTATTATTGCTAGATTTATTCACTGATTTCCATTAATCTCAGGATATTCAATAAATAATTTTTACTTAAATATTCAATTCTTATCTATATTCATTGGAGTAAATATAACATTTTTCCCCCAACATTTCCTCGGACTTAGGGGCATACCTCGGCGATATTCGGATTACCCCGATACATTTTTAGGATGAAATATTATCTCGTCAATCGGATCTCTAATCTCTATTTTAAGACTCACAATTATAATATTTATTATCTGAGAGGCACTTTCTTCTAAACGAAAAATTATTAATATATTTTTTTTAAATTCTTCTTTAGAATGACAAAACTTCTATCCACCCCTTAATCACAGATATAATGAAATTCCATCAATTTATAAATACCTGATTAATTGCTCTTCAAAATTCTAATTCCCCCATCTATGATATAATAATTTTCTTCCATGATTTTACTATAATCATTCTACTCTTCATTACCATCTTAATTCTTTTTATTATAATTTTAATAATTAACAATAAATTTATTAACCGCTATCTTCTTCACGGACACTCTATTGAATTAATTTGAACAATTTTACCTATATTTATCCTTATTTTTATTGCTATACCATCAATTAAAATTTTATATTTAACTGATGAAATCCATAATAATAAACTTTCAATTAAATCTATTGGACATCAATGATATTGAAGATATGAATACTCTGATTTCCCCTCTATTGAATTTGATTCATTTATAATTCCCTCTGATCAATTAATGGACAATGAATTTCGCCTACTCGATGTTGATAACCGATGTATTCTACCTTTTAACTTCCCTATTCGTATTCTAACCACCTCTATGGATGTTATTCATGCATGAACCCTCCCTTCCCTAGGAATTAAAATAGACTCAACCCCCGGACGTCTTAATCAAACTTCAATATTTATTAACCGCCCAGGAATCTATTTTGGACAATGTTCTGAAATCTGTGGTATTAATCATAGATTTATACCCATTGCAGTGGAATCAACTAACTTCCCCAACTTTAAAAACTGATTACTAAATATAATTAACAATAACTAAAAATAAATATTTTCTCTATTTTTGACCCATCAACCTCTATAAATTTTTCCTTAAACTGATTAAGATTATTCTTACTATTCCTATTCCTCCCACTTAAATTTTGACTAATCCCATCACGTCTAACCTTTTCTTGATCTATCTTAATTAACTATATATTTAATGAATTTAAAATCTTAATCCATTATTCATACTCTAACATCATCCTATTTATAAGTCTACTACTACTAATTTTTTTTAATAATTTTTTAGGATTATTCCCATATATCTTTACTGCATCTAGACACATAAATTTTTGTTTGTCCCTATCACTAACACTCTGACTATCAATAATATCTTATAGAATTTTAAATTATATTAATGATTTATTTACTCACCTAACTCCACAGGGAACTCCAGTTGTACTAATGCCATTTATAACAATTATTGAAACTATTAGGCTAATTATTCGACCATTCACCCTAGCTATTCGTCTTACAGCTAATATAATCGCAGGACATTTATTACTATCTCTTTTAGGGTCCTCTGGTCAATCTATTAACAATATTATTATATTAAGAATTATAATTTTTTCTCAAATTTTACTTTACTCCCTAGAAATTGCTGTATCTATAATCCAAGCATACGTATTCTCCATCCTATCAACCCTTTACAGAAGAGAAATTTAAATACCTCAGATAATACCCCTATTTTGAATAATAATAATTATCCTCACAATCACTCTCCTAATTATTTGTTCTAGTTATATTTACTTCCTCTACCTCCCCTCTCCCTTTAATAAATCTAAATCTGCCCCTATTGAAATTGAAAATATGACTAAACAAAATCACCCATTTCATCTTGTATCGCCCAGACCTTGACCACTAATTATCTCTTTTAGACTATTCAACAACCTAATCTGTACAATCAGATGATTCCACAAAATAAATTATTTTACCCTTCTAACCATCCCATGCACTCTCCTTTGTATATACCAATGATGACGAGATGTAATCCGAGAATCCACTTTCCAAGGTTGACACACTATTAATGTATACCACGGTATACGATTAGGAATAATCTTATTTATTATCTCTGAAGTACTTTTTTTCTTCTCCTTTTTTTGAGCATACTTTCACTCCTCCTTATCGCCTAGAATAGAAATCGGCCAATTATGACCCCCCTTAGGAATTAAACCTTTTAATCCATTCGACATCCCATTAATAAATACAATCATCCTAATTTCCTCAGGCCTTACTATCACTTGATCCCACCATGCCATACTTAACATAAACTTTTCCGAAAGAAAAAAAAGATTATTTTTAACAATTATTCTTGGAATTTACTTTACCCTCCTTCAATTAATTGAATACATTGAGTCCCCCTTTACTCTAGCAGATTCAATTTATGGGTCTACCTTCTTCATCGCAACGGGATTTCATGGACTCCACGTAATCATTGGGACTTTATTTTTACTTACTTGTTTTATACGTATAAAATCATCTCACTTTTCCAGACTTCACCACTTTGGATTTGAGGCAGCTGCATGATATTGACATTTTGTAGATGTAGTATGATTATTCTTATATATTTCCATCTACTGATGAAGATACTAAATAACCCAAATAATTTATATTTTAATCATTCTTCTCTCAATTTCTATAATTTTAATTATATTAAATTTTTTAATTTCAAAAAAATCTTTTCAGGATCGAGAAAAAATTTCACCTTTTGAATGTGGATTTGACCCAATCTCTAAGAATCGTCTCCCTTTTAGTATTCAATTTTTTCTAATTAGACTAATCTTTCTAATTTTTGATATTGAAATCACCCTATTAATCCCTTTAATTTTTTTATTCAAATTTTTTAACATCCCAATAATCCTATCCACGTTATTAATTCTTATTATACTACTTCTTGGCCTATACTTTGAATATTCAGAAAAATCTATTGATTGAAAAATTTAATAAATAAATAATTCATTATTAACCCCAAATAAATTATAATAAAACCAAACATATAAATCTTATAGTTAAATACAAATTTTTTATACTGAATAATATAAAATATATTCTTCCTTATAAATTCAACCCAAATCTTATCCACATAATATGCATAACCCCCTAATTTATTCACTGGGTTATAAACTCATATATATATATAATTTAAAAATCATATAGACCTTAAAAAATAAACTAAATTAAAAAATGTCTAATAACCCGATCCACCCTAAGAAAACACCTAACATACAAACAACTAAAGTAACAGACTTAGTCCTAAAATCTAAATGAATAATATACAAATTATAAAAAAATATTCAATTTAATATAGATCCGATTAAAATTCTTATTACTACTAATCTAATCATAGACATATTTATAACCTTTCTCTCCCTAAAATTATAATAACTATAAAACTTAAAGTTATTGAAAAATAAATAATAAAATAATCGAAACGAATATGAAACGGTAAATATTAATGAAATTACAATTAATACTAACATTAGTGCATTAACTTTAAATCTATAAATTAATTCTATAATTAAATCTTTAGAATAAAACCCTGAAATAAACGGCATTCCACACAAAGCTAAATTAGAAATATAGAACCTTATTATAGTAAATGGGATAATTTCATTCAAATTTCCCAACAAACGAATATCTTGATTATTCATCATAGAATGAATTATAATTCCCGCACATATAAATAATAAAGACTTAAAAATAGCATGGGTCAATAGGTGGTAAAAAGCAACCATCCTAAATCCTAACCTTAAAATTATTATTATTAGTCCCAACTGACTTAGAGTAGACAAAGCAATAATTTTCTTTAAATCATTCTCTACATTAGCCATAATACCGGCTATTAATATAGTTAATACAGATAAAAAAAATAAATAAGCCCCCACGCCCCTTCCTAATAAAAACTTATTAAAACGAATCATCAAATAAACTCCTGCAGTCACTAATGTTGAAGAATGAACTAAAGCCGAAACAGGAGTAGGGGCGGCTATAGCTATGGGCAACCAAGTTGAAAAAGGAATTTGAGCTCTCTTTCTAATAGCGGCTAATAACATTATAAATAACAACAATTTTCCCATGCTCATAGATCAAATATTCCACCCCCCTCTTACTAGTATTAGCCCAACCATTATTAAAATGCCTACATCTCCTACACGATTACATAAAACCGTAACTATACCAGAATTATAAGATATATAATTTTGATAATAAATTACCAAACAATACGATACCAACCCCAATCCATCTCACCCAAACAAAATCCTAATAATATTAGGACTAATAATCATTAAAATTATTGAAAAAATAAATATAATAACCAAATAAATAAATCGTTTTAAAAATTTATCTCCTTCTATATATCCTATCCTATAAATTATAATTATTGAAGAAATTAAAAAAATCACACTAATAAATATTACTCTAACTCAATCCAATAAAAAAATCAACTCCATATTTATTGAACTAACACTTAAAAATATCCACTCCATTATCATTCTAAAATCATAATAATACAATAAAATACTCAAATTAAACATAAAAATAAAACCTAAAAACATAAAAATAAAATAAATATAAATATTAATTATTTATATTAATATAATTAAATTTAATATTAATATTAATAATGGATAAAAATGCATAATTAATACTACAAATTCTTTAATCAATCTTATATTAAATTTTATTGGACCATATCTTTTAGACCCGTGCTGAACATAAGAAAATAAATATAATGAATAAGCCCCCCTCATAAAACAAATTATTATTAAATATATAATTAAATATAAATTTCAATTTAAAATAACCATTAAAATTATTAATTCCCTAAAAAAATTTAATGAAAATGGAAAAGAAAAATTAGCCACACATAACAAAAATCACCACAATATCACAGATGATAATTTTCTTATCGCCCCCTTATTAAAAACTAATAATCGCCTCCCCCTACGCTCATAAAATAAATTTACTATATAAAATAATCCCGAAGAACATAGCCCATGAGAAATTATTATAATATATCTTCCTAATACACCTAACTTATGTATTGTTATCAGGGCGCATAATATTATATTTATATGAACCACAGATGAATATGCCACCAATCTTTTCATATCTACCTGAATCAAACATAATATCCTAACTATAACTCTACCAATAATTCTTAGTCTTAAAATTATATAATTAAATTTTATTCTTATATAAGTAAATACCTCTAATAACCGAATTAAACCGTACCTCCCCATCTTCAACAAAATCCCGGCTAAAATTATAGACCCATAAACTGGGGCCTCAACATGAGCCTTTGGCAACCAAATATGAACTACATATATAGGTATTTTAATATAAAAAGCCATATAAATTATTAAAAATCCCCCAAACCTATAATCATACATATATATTACTATCATTATTAGTCTAAATTTTAATCTTAATCCTAAAGAATAAATTTTTATAATATAAATTAATAAGGGAAAAGAAATTAATAACATATATATTATTAAATAATAAGACGCACTAAGTCGTTCTATATTTCCCCCCCAAAAAATAATTAAAAAAAAAGTAGGAATTAATCTAATCTCAAATATTAAATAAAATATTAATAAATCTATAGATAAAAAAAATATAATTAATAAAACTACTAAATTAATAAATATAAATATTAATTCTCTACTCCACCCAAACATATTATCATTAACCCTACAATTCAAACTCTTAAAATCACCAATCAAATTGAATAATACTCAACCCCTATATATAAAAATAAGCCCCCCCAAATAAAATCTTTAAATATATAAACAAATAATATTATAAAACTAATTAAAAATCTTAAATTATAATAAAACATTCCTATCTTATTTTTAATCATTATAAAATTTATAAAAAAAATTATTATTAAAAATTTTAACATCTAAAATTTTCTAATATTAAATATATAATACAAATCCCTCCCACAAAAACGCACAATAATTACTAACAATCTTAACCCCAAAACCCCCTCACAAACTCTAAATACTAAATAATAAATTAAATAAAACTCTAAATTAATTATTCTAAAAATTAAAAATATCAACAAAGAAATACTTATAACTATTAACTCAATTAATATTAATAAAATCAACATATATTTATATATAAAAATTACAAATAATATTACCAAAATTATCAATTGCCTATAAAATAATATATCAACAAAAATATGAATAAAATTATTTAATTAAATCCTCACTTAAAGCTCCCTACTCCAACAAATATTTCTTAATGAAACTACGGATCTTTACTAGGATATTTCTTTTTGTACAATTATTATGTTTTTTATCTATTCATTACTGCCTAATACCTTTTACGCCTTAATAGAATTATCATTATACAAAATATCTCAATGGATGATTAATAATAATATTACATTAATGGCGCTGTTTTTCTTTATCTGATATACACTCATATCGCCCGAGGAATATATTATTCTTCTTTAAATTAATACACATGAATAATCGGAGTAACTATCTTTTTTATCTCAATACTACAGCATTCCTAGGCTTGTTTCCTTGAGGGCAAATATCATTTTGAGGAGCTATGTTATTACTAACCTTGTTTCTACTATATTTAGGTGTAATAATTGTAGAGATTTGGGGGGGACAATTAATAACGCAACTCTTAACGATTTTTCTCTTTCACTTTTCCTACCATTTATTATTATTTATAGTAATTATACATCTTTTTTCACGAAACTGGATCCTAACCCCCGGAACGAAATTTATATAAAATCCATTTCATATTTACTTCTCCTTTAAAGATTTTAGGTTATTATATATCTTATTATTCACTTATCTTACAATACCCATATATTTAGAGACCCTGATAATTTTATTCCTGCTAATCCAATAATCAATTCACATCCAACAGAATGATTCTATTTGCATATGCCATCCTTCGATCTATTAATAAATTAGGGGGAGTAATTGCTCTATTAGCCAATTTTAATTCTATCACCCTGCCCCTTCAAAAAATTCACAACCATCTTTCTCCTTTTTTCCCCTTAACCAATTATATTTGAATATTCAATACCTTTTCTATTAACCTAGCGGGCCCAACCTATTGAGCCCCCTTTTGTTTCATCAGACAATACATATATTTTATTAATACCATTATTAAACAAAAGATTTAATCTCCAAATAACTAACAAATAAAATCTTAAATCCCCTAATAAAAATAATATAATTTAAAATAAAAGGTAAAATAATTTTTCAACACAAATATATTAGCTCATCATACCGCATACGAGGTAATATACCCCGTATAAAAATAATTAATGATAATATAACATTAATGTATACATACATATATACAGAATATATTAAATTAGTAAATATTACTAAAACTAAATAACTAAAAAAAATAATTATTCCATATTCCGCTATAAAAATTAAAGCAAATCCACCCCTAAAATACTCAATATTAAAACCAGAAACTAACTCAGACTCACCCTCAACAAAATCTATCGGAGTTCGATTTAATTCAGCTAATATTCTAATAAAAAATACTAAAAATAAAGGAAATAATATTAAAACATATCAAAAATAAACCTGTCACTTCATAAAATCCACAAATGAATACCTCTCCCTTAAAATTATTAAAATCAAAATAATTATAATAAAACTAACCTCATAAGATAAAACCTGAGAAATTACACGAATAGAACCAATTAAGGAATATATAGAATTAGACGACCAGCCTATCATTAAAAATATATATCTTATAATAGTTAAAATTATAATAATAACTAATAAAGAATAATTTAAAAAATAAATATTAGTAATATACCCTCTCATTAACCAGTTAATTAATATTAAAAAAAACAAAATAACCGCCCTAAAATAATATAAATAATATCTTGACTTTATAATATAAAATAATTCTTTTCTAAACAACTTAATTGCATCACTAAATGGCTGCAATATACCAACTAATCCAACTTTATTAGGACCCTTACGTAATTGAACATAACCTAAAATTTTACGCTCTAACAATGTTAAAAATGCAACCCCTACTAACACTACTACTAATATTAATATAATTCTAACTAAATTTAAAACTAAATAATATACATAATTTATATTTTTACCCTATTCTCTAAATACTTTATCCTCACTAATTTACTCCTTTCTTCCATTTTACCCCTCTTTTCTACAGATTTATTAATAATTTGATTTTTTATAGAAATTAATAACTTTCTCTTTATCTTTATTCTTAATTTTTCCATTAAAAATAAAAAAATAATTTTCTTTTATTTTTTTATTCAAACTATCATTTCCTTTTTAATTATTTATTCATTGATCTTAAACAATCTATTTATATACTCTAACATTAGAAATTTTTTCATAATCTCTGCCATAATAATAAAATTAGGTATCCCCCCATTTCATCTCTGACTCACTCTTATTTCCAAATTTATAACCTGACATTCCCTTTTACTATTATTAACTATAATAAAAATTATCCCATTTTATATAATTTCTTTAATTAAGCTAAATTTAATTTTAATTTACTCTATTATCTTTCTATGCTCTATCCTCCCCCCCTATTTAATACTAAACTTAACTAATTTTAAAGTTCTTCTTTCCTACTCTTCCATTAATCAATCAGGATGAATAATATTTTTAATCTATTTTAAAATTTTTATTTGATTTAAATATTTTATATTTTATACTCTTATTTCTTTAGGATTATTCAACATAATTTTCTACTTTAAAATATTTTTTCATAATTTTCATATAATTAAAACATACTTAAATTTTCTACCTCTAATTTTTATATTTAATATGGCAGGTCTTCCTCCTTTTTCCTTTTTTCTTATAAAATGATATAGAATTTTTTTATTTTCCTACTCCTCTAATTATTTAATTATTTTAATTATACTTATACTTAGATCCCTAATTATACTTTATATTTATACTAATATAATAATTTCTTCCATCTTTTTCTTTCAATTTAAATCTAAATTAAACTTTAAATTTTTTATTATAATCCTAAAACTCTTATTTTTAGGATCCTATTTATATCATCAATTTTATTTTTATTAAAATATCCCACTTATTAAGATATTCAATATTTTTAAATAATTCTTTCTTCATTAATATAAAATCCATACCCAATTTCCTTAATTATATATTATTGCCTTAATAATTTGCTATATAACTTTATATGATTATTATTATCTACTTTGCTAGCTCTAACGAACAAAATAAATTATCTTCTCTTTACCTAATATTAATAAATTTTTCACTTATATTAATCTTCTTATTAACTTATTTAAATATAACTTCTATTACACATTCGAACAAATAATTATAATATTAACTCTTATTCAAAATATTTTAACATTTTTAACTATCCGTTTAATAACCTTACTCTTTTAAGTATAATTTACTTCTATTACCTATTTTCTATTATTAAAACGTTCTACCAATCTTCTTCTCTACGAAAACTTAATTAA
LC605004_Monomorium_trivale         ATGAATAAATGACTCTATTCTACAAATCATAAAGATATTGGTATTTTATATTTTATCTTAGCTATCTGATCTGGTATAATTGGATCATCAATAAGTATAATTATTCGTTTAGAATTAGGTTCCTGTGAATCTTTAATTAATAATGATCAAATTTTCAATTCCTTAATCACCAGTCATGCATTTATTATAATTTTTTTTATAGTTATACCCTTTATAATTGGAGGATTCGGAAATTTTTTAGTACCTCTAATACTTGGATCTCCAGATATAGCATACCCTCGAATAAATAATATAAGATTCTGATTATTACCACCATCTCTAACTCTTCTTATCTTAGGAAGATTTATCAATTCTGGAGTAGGAACTGGATGAACAATTTATCCACCCCTAGCATCTAATATTTTTCATAGAGGAGCCTCAATCGATTTATCTATTTTCTCCCTTCATATTGCTGGCATATCCTCAATTTTAGGAGCAATTAATTTTATTTCAACAATTATAAATATACATCATAAAAGTTTATCATTAGATAAGATTCCTTTACTAGTATGATCTATTATAATCACTGCTATCTTATTACTACTCTCTCTCCCCGTATTAGCCGGAGCTATTACTATACTTTTAACTGATCGAAATTTAAATACAACTTTTTTTGACCCTAGAGGCGGAGGTGATCCAATTCTTTACCAACATTTATTTTGATTTTTTGGTCACCCTGAAGTTTATATTTTAATTTTACCTGGATTCGGCCTTATTTCTCATATTATTATAAATGAAAGAGGTAAAAAAGAAACTTTTGGTTCATTAGGAATAATTTATGCTATAATYGCTATTGGATTTCTTGGTTTTATTGTATGAGCCCATCATATATTTACTATTGGATTAGATGTCGATACACGTGCTTATTTTACATCAGCTACTATAATTATTGCTATCCCTACAGGTATTAAAATTTTTAGTTGAATTTCAACTCTTCATGGTATAAAAATTAACCATAATCCTACACTATGATGATCTATAGGATTTATTTTCCTATTTACAATAGGAGGATTAACAGGAATTATATTATCCAACTCATCTATTGATATTATCCTTCACGATACTTATTATGTTGTAGCTCACTTTCACTATGTTCTTTCAATAGGAGCTGTATTTGCTATTATTGCAAGATTTATTCATTGATTCCCCCTAATCTCTGGTTTTACATTAAATAATTTTTATTTAAACATTCAATTTTTATCTATGTTTATTAGAGTAAATTTAACATTCTTCCCACAACACTTCCTTGGATTAAGTGGTATACCTCGTCGATATTCTGATTATCCAGATACATTCTTAACATGAAATATTATTTCATCTATAGGCTCTTTAATATCTATTATCAGACTAACAATTCTTATATTTATTATTTGAGAAGCCCTAGCATCTAAACGAAAAATTATCAATATATTTTTTATAAGAACATCCTTAGAATGATTCCATTCCTACCCCCCTATTAACCATAGATTTAATGAAATTCCTTCAATTTATTAACACTTGAATAATTTCCCTTCAAAACTCTAATTCCCCTATCTTTGACATAATAACTTTTTTTCATGATTTTACCATAATTATTTTAATTTTTATCACTATACTTATTTTATCAATTATAATTATAATAACCTCAAATAAATTAATTAATCGCTATCTTTTACATGGAAATTTAATTGAATTAATTTGAACTATTATTCCAATATTTATTTTAATTTTTATTGCAATCCCATCTATTAAAATCTTATACTTAACTGATGAAATCCATAATAATAAATTATCTTTAAAAACTATTGGCCACCAATGATATTGAAAATATGAATACTCCGATTTTATAAAAGTAGAATTTGATTCTTTTATAATTCCCACTAATCAATTAATAAATAATGAATTTCGATTACTCGATGTAGATAACCGATGTATTCTCCCCTATAATCTTCCTATTCGTATTCTTACTACCTCAATAGATGTAATTCATGCCTGAACTGTACCTGCATTAGGAATTAAAATAGACTCTACTCCAGGACGATTAAATCAAATAAATCTACTTATTAATCGTCCTGGCATCTTTTATGGACAATGTTCAGAAATTTGCGGAACAAATCATAGATTCATACCCATCGTACTAGAAATTACTAATTTTAATAACTTTAAAAACTGACTAATATATTTTATTAATAATAATTAATAATAAATATTTTCTCTATTTTTGACCCCTCAACTTCAACATTTTTATCTTTAAATTGAATTAGAATACTATTAATATTCTTATACCTACCATTTCAATTTTGATTAATTCCCTCACGATTAACTCTTTTTTGAACTAATATTATTAACTTCATATTTAATGAATTTAAAATTTTAATTAAATATTCTGCCTCTAATATTATTTTATTTATCTCCTTATTATTATTAATTTTTTTTAATAATTTTTTAGGTCTTTTTCCCTATATTTTTACAGCATCAAGTCATATAAATTTTTGCCTTTCTCTCTCCCTAACATTTTGACTTGGAATAATAATTTATAGAATCTTTAATTTTATTAATAATTTTTTTACTCATTTAACCCCCCAAGGAACTCCTTTTATTCTTATACCATTTATAGTTATTATTGAGTCTATTAGTTTAATTATTCGTCCTATCACACTAGCTATTCGTTTAACCGCAAATATAATTGCAGGACATCTTCTTCTGTCCCTCCTTGGATCCTCAGGAGAAATTATTAATAATATAATATTATTAAATATAATAATTTTATCTCAAATCCTCTTATTTTTATTAGAAATTTTTGTATCTTTTATTCAAGCATATGTATTCTCAATCCTTTCTACCCTTTACAGAAGAGAAATTTAAATTCCTCAAATAATACCTTTATTATGATTAATTATAATAATTATATTAATTATCATTCTATTAATATTAACTTCTTTTATTTATTATTTATATATCCCTAATACTATAAATAATAATTTTATTAAAATTACAAAAATTGAAAATATGATTAACCAAAATCACCCCTTTCATTTAGTAACTTCTAGACCATGACCTATTATTATTTCTTTCAGATTAATAAATAATCTAATTTGTATAATTAGATGATTTCATAAATTTAATTACTTATTAATTATTACTTTTCCATGCACATTATTATGTATATATCAATGATGACGTGATGTTATCCGAGAATCAACCTATCAAGGTTGCCATACAAAATATGTATTTAATGGTATACGCATAGGCATAATTCTTTTTATTATTTCTGAAGTATTATTTTTTTTTTCCTTTTTTTGATCTTACTTCCATTCGTCTTTAGCCCCCAACATAGAAATTGGACAATACTGACCCCCTATTGGAATTAAACCATTTAATCCATTTGATATTCCCCTTATAAATACAATTATTTTAATTTCATCAGGATTAACTGTAACCTGATCCCATCATGCTATACTTAATAAAAATTTAAAAGAAAGAAAAAAAAGACTTATTATAACTATTATTTTAGGAATATACTTTACATTATTACAATTAATTGAATATAATGAATCCCCATTTACTATAGCTGATTCAATTTATGGATCTACATTTTTTATTGCTACAGGATTCCATGGCTTACATGTACTGATTGGTACATTATTTTTAATTATTTGTTTTATACGAATAAATATACTCCACTATTCAAAATTACACCATTTTGGATTTGAAGCCGCAGCCTGATATTGACACTTTGTCGATGTAATTTGATTATTTTTATATATCTCTATTTACTGATGAAGATTTTAAATTATTCAAATATTAATCTTTATATTAATATTTTTAACTATTTCTATAATTCTATTAATTATTAATTTTATTTTATCTAAAAAATCTTTCCAAGATCGTGAAAAAATTTCACCATTTGAATGTGGATTTGATCCAATTTCCTCAAACCATATTCCCTTTAGAGTTCAATTTTTTCTAATTAGACTAATTTTTTTAATCTTCGATATTGAAATCACCATTCTAATTCCACTCACTTATTTATTTAAATTTCCTAATATAAAATTTATTTACCTTTCATTTATTATCCTTATTATTTTATTATTAGGATTATATATTGAATACTTAGAACAATCCTTAGATTGAAAAATCTAGTAATAAATTAAATAATTAATAAATATAAATAAATAAAAATAAATAAATACATATATATATTATAATAAAAATTTATTTTAAAATGTTTAATTAAAAATAATATATTTTTACTAACTAATTCTATTCAAGTTTTATCATTAATAAAAATTAAATTACTAATATTATTTACAGGCTTATAAATTCACAAATATATTATATTTATAAATCATATTGATCCTAAAAACTCTCTCCCATAATTAATATATTTTTTATTATAATAATCTTAAAAAAATTCCCAAACTAATTAATATAATAGTTAATAATTTTACTCTTAAACTCAAATAAATTTCATAGTAATCAAAGAAAAATATCCATCTTAATAATGACCCAATACAAACTCTTAATATAACTAAAATTATTATTGAAATATTCATAATTAAATCTTCTTTAAAATTATAATATCTATAAAATTTTATATTATTAAAAAATATATAATAATATAATCGAAATGAATATATAACTGTTAATATTAAAGAAATTAAAATAAAAAATAATAAAAATATATTAATTTTTAAATCATAAATTAATTCTATAATTAAATCTTTTGAATAAAATCCTGAAATAAAGGGAAATCCACATAAAGCTAAATTAGAAATATAAAAACTTATTATAGTAAAAGGAATAATTTCATTCAAATTTCCAAACAATCGAATATCTTGATTATTTATTATTGAATGGATAATAATCCCAGCACATATAAATAATATAGATTTAAAAATCGCATGAACTAATAAATGATAATAAGAAATAATTCTTAAACCTAACCTTAAAATTATTATTATTAAACCTAATTGACTTAAAGTAGATAATGCAATAATTTTTTTTAAATCATATTCTAAATTTGCTATTATTCCAGCTATAAATATAGTAAAAATAGATAAAAATAATAAAATTTTAGATACTCCTCTTTCTATTAATATATTATTAAAACGAATTATTAAATATACCCCTGCAGTTACCAATGTTGACGAATGAACTAAAGCTGATACAGGTGTTGGAGCTGCTATTGCCATAGGTAATCAAGAAGAAAAAGGAATTTGAGCTCTTTTAGTAATAGCTGCAATTACTAATATAAATATAATCAACTTATTATTTAATAAAAATCAAATTCTCCATCTCCCTAATATCAATATCAATCTAATTACCATCAAAATACTAACATCTCCAACACGATTACATAAAACAGTTACTATCCCAGAATTATAAGATATTCAATTTTGATAATAAACAACTAAACAATAAGAAACTAAACCCAAACCATCCCAGCCCAATAAAATTCTAATAATATTAGGACTCAAAATTATTAATGCTATAGAAATTACAAATATTATTACTAAATAAGTAAATCGATCAATATAACTATCACTATATATATATACTCTCATATATAATACAATTAATGAAGAAATCAAAAACACAAATCCCACAAATAAACAAGAAATTCAATCTATAACAACAACTAATTCTATATTAAAAGAATTAATCCTAAATACCAACCATTCAAATATCAAACCAATATCAATATAAAATATAATAAACCTATTTATAAATATTAATATTGAAATTATAAATATACATAAAAAATATATATAAATTTTAATAATTTATATTATCATAATTAAATTTAATAAAAATAAAAATAATGGATAAAAATGCATAATTAAAACAATAAACTCCTTAATTAATCTTAAATTAAATATTATATTATTAAACCTCTTTTTCCCATGCTGAATATAAGAATATAAATATAAAGAATAAGCCCTTCTAAAAAAACAAATTAAAATTATATAAATAATTATTATTAAATCTCAATTTAATAAAACTATTAATATTAATACCTCCCTAATAAAATTTAATGAAAATGGAAATGAAAAATTAGAAACACACAATAAAAATCATCAAACTATTAATGAAGATAAATTTACCATTATTCCCTTATTAAAAATTAGTAAACGCCTCCCTGTTCGATAATAAAATAAATTTACCATATAAAATAATCCCGAAGAACATAAACCATGAGAAATTATTATAATATATCCTCTTAAAAATCTTAATTTAAATATAGTCATCAATGAACACAATATCATATTTATATGAACAACAGAAGAGTAAGCAACCAACCTTTTTATATCAATCTGAGATAAACATATAATTCTAACTACTAACCTCCCAACAACCCCCAAACTTAAAATAAAATAATTATACTTTAAATTTATATTAATAAATATTACTAATAAGCGCAATAAACCATACCCTCCTATTTTTAATAAAATACCCGCTAAAATTATAGATCCATAAACAGGAGCCTCTACATGCGCCTTAGGTAATCAAATATGAAATAAATATATAGGTATTTTAATAAAAAAAGAACCATAAATTATTATATATCCAATAAATCTAAAAAAATAATCTACTATAAATAATCTTATTAATCTAAACTTAAATGTTAATCTATAATAATATATATCCACCACATAAATTAATAATGGAAAAGAAATAATTAATATATACATTATTAAATAATAAGAAGCTCTTAATCGCTCTAAATTTCTCCCCCAATAAATAATTAAAAAAAAAGTAGGAATTAACCTAATTTCATATAATAAATAAAATAAAATTAAATTTATTAATGAAAAAAATATAATTAATACTAATAACAAATTAATAAAAATAAATATTATATCATCCCCTCTCTCAAACATATTATTATTAATCTAATAATTCAAAATCTCAATGCAATTAAAAAAATTGAATAATATTCTATCCCAAACACTAAACTAATATTACCTCATACTAAATCCTTATTTATATATATAAATAAAATTATAAAACTAATAAAATAACATAAATTATAATAAAAAACAACTACCTTATTTCATATTAATATAAAATTTATAAATAAAATAATAAAAATAAATTTTATCATTTAAAATTTCCTAATATTAAATATATAATAAACCTCCCTACCTCTAAATCGAACAATTATTACTAATAAACTCAAACCCATAACACCCTCACAAACTCTAAAAATTAAGTAATAAATTAAATAAAACTCTATGTTTATTAAACCAAAAATTATAAACATTAATAAAGAAATAGTCATAACTATTAACTCCAATAATATTAATAATACTAATATAAACTTATATAAAAAAATTAATAACATTAAAACTATTACAAATAATTGACCATAAACTATAATATCAAAATAAATATTAAAAAATTTATTTAATAAAATTTTTAATAATTAATTTTTAATATAAATAAATTTATTGAGAAAAATTATAAAATTAGGATTAGATCCCTATTATTTTATAGATAATATAATTAGAGAATATATATTATATATTAAAAATTTAAATAATTTGGCGGTATTTTTAATAGTTAGAGGAATTTGTTAAGTAATTGATATCCACGATAGAAAGACTAAATTTTTTTTATATATTGTGTTTAAATTATTTTATTAAAATAAAGATATTTAAATAATAGTAATTAATAAATGTGAATATTTAGGATTTTAATGAATTACATTTTTTTAAAAATATAAATATAATTTAATATTATTTAAATAGGATTTAATAGTAAGATATTAAATAAAAATTGAAATTATTTAAGATAAAATTGCCCGTCATTTTCATGAATATTTAAATGGAAAAAGTCGTAACAAAGTAGGTGTATATGAATATGACTTAGATTAAATGGAAATTAAGATTAATTATTTATAATATAAAAGGTAATTTTTTATAATTAATTTAAGTAATGTTTATAATTTATATTTAAATAAAATTATATAAGAATATTAAGGTTAAAATAATAAAAAATTAATTAATTTTATTATATGGGTAATGTAAATGATTTATTGTAAATAATAAAAAGAAAATTTAATTTATTGTACCTTTTGTATCAATTAAAATATAGGTTTATGATATTTACTCGAAATTTAAAGAGTTAATAAATTATAATAGTTAGTGTGAAAATATTATTATAAATAATTTATTAGAGAATTATTTTAGTCATTTAGGTGATATCTAGTTTTTTTTATTTAGATTTAATTTAGATTTAATTTATGTAAATAATTAATTTATAAATTATTTATGAATTAAAAAGAAATTATGGGATAATCTATAATTTTATTAAAAAATAGGTTTATTTTATTAAAAATATTATTAAAAATTTAATTTTATAGAAAATAAATTAAAAAACATAAACTTAAATCTAATAATAAAAATTATATAATTTAAAATAAAAGGTAAAAAAATCTTTCAACATAAATTTATTAACTCATCATAACGTATACGAGGTAATATTCCTCGTATAAAAATTACTAATATTAACATAATATTAATAAATAAATAAATTCTTAAAGAATAAATTAAATCTGTAAATAATAATAAACTTAAATATCTAAAAAAAATAATTATACCATACTCTGCCATAAAAATTAAAGCAAACCCCCCACTAAAATATTCAACATTAAATCCTGATACTAATTCTGACTCTCCTTCAATAAAATCTATAGGAGTACGATTTAATTCCGCTAAAATTCTAATAAAATAAACTAAAAATAAAGGTATTAATATAAATAAATATCATATATAACCCTGTCATTTTATAAAATCAATAAAAGAATATCTTTCTCTTAAAATTATTAAAACTAAAATAATTATAATAAATCTAACCTCATAAGATAAAACTTGAGCAATAACTCGTATCGTACCAATTAAAGAATATAAAGAATTTGAAGATCATCCTATTAATAAAAATATATAACTTCCCATAGTTAAAATAATAATAATAATTAATAAAGAATAATTTATAAAATAAATATTAGTAATAAATCCACTTATTAATCAATTACATAATATAAATATAAATAATAATACTGGACAAATATAATATAAATAATTATTTGATTTTATAATAAAAAAAAACTCTTTATTAAATAATTTAATAGCATCTCTAAATGGCTGAAAAATACCCCCTAATCCAACTTTATTAGGACCCTTACGCAATTGAACATAACCCAAAATTTTACGCTCTAATAAAGTCAAAAATGCTACACCAATTAATACAATAACTATAACTATTATTAATCTAATAAAATTTAATAATAAATAATATAAATAATTTAAATTATTTCTTTATTTTCAAAATTTTTTATTCTATCAAATTTATTTATTTTTACATTATTATCCCTATTCTTCACTGATTTAATTATTATTTGATTTTTCATAGAAATTACAAATTTTTTATTTATTTATTTATTAAATATATCAATAAAAAATAAAAAAATAATCTTTTTTTACTTTATTATTCAAATCATTCCATCATTTTTTATTATATATACAATAATTTTTAATAATCTATTTATTTATAATAATATATCTCATATTTCTATTATTATAGCATTAATAATAAAATTAAGAATTCCACCATTTCATCTTTGACTACCTCTAATCTCTAAATATTTAAATTGACAAATATTACTTACCCTTTTAACTATTATAAAAATTACACCTTTTTATATTATATCATTAATTTATATTAATAGAATACTTATTTATCTAATTTTAATTTTATGTTCTATTATTCCTCCTTACATACTTATTAATCTAAATAATCTTAAAATAATTCTATCTTATTCCTCTATCAATCAAACCGGATGAATAATTTTACTAATTCTATTTAAAAATATTATCTGACTAAAATACTTTATATTTTATTCTCTAATTATTATAAATCTTTTCATTATTATAAATTATTTTAAATTATTTATTAATTATTCTAATAATATAAAAATTAGTAATAACCTATTAAATATAATATTTATTTTTAATATAGCAGGAATACCACCCTTTTCATTTTTTTATATAAAATGATTTACAATTTTTCTCATTATATATAATTCTAAATATTTTTTAATTATAATTATTTTAATGTTTAGATCTTTTTTTATATTATTTATTTATACAAATATATTTATTCATTCATTATTTCTATTTAAATTTAAATCTAAAATACTCTCTCTACCTATATCAATAATCTAATTACTTTTTTATACCTAAGACTATTTCTATCCCCCATCTTATTTATTATAAATTATTCGGTAAATTTAATTATTTAGAATTTTTAAAAATTTAGGTTTTAATAAATATTTTATTATTATTAAAATATTTTAATATAATATAATTATATATATAATATAATATATATAATATAATAATTAATTAAATAAAATATATAAAATTTAATTAATATTTTAAAATTTATTTTATTTATAAAATATAAATAATTATTTCAATAATATTTATTTTAATAATAAATTATTTAATTATATTTATAATGATTAATTTTATAAAATAAATATAGTAATAAATATAATAATAATAAATTTAGTGCCAGCAATTGCGGTTAGACTAAAGTTATAAATAAAAATATAATTTATGAGAAATAAATATTTTTTATTAAAAAAAAAATAATTTTATATGGTGAAATATTAAATTTTTAGGAA
LC859932_Monomorium_brachypterum    ATGAATAAATGATTATATTCAACAAATCATAAAAATATCGGTATCTTATACTTTATTCTTGCTATTTGATCTGGTATAATTGGATCATCTATGAGAATAATTATTCGATTAGAACTAGGATCATGTAGACCTTTAATTAATAATGATCAAATTTACAATTCATTAATTACAAGACATGCATTTATCATAATTTTTTTTATAGTTATACCATTTATAATTGGAGGATTTGGAAATTTTTTAGTGCCTCTTATACTTGGCTCACCAGATATAGCCTATCCACGAATAAATAATATAAGATTTTGACTCCTTCCCCCATCATTAACTCTTCTTATTTTAAGAAGATTTATTAATTCAGGAATAGGAACTGGATGAACAATCTACCCCCCTCTAGCATCTAACATTTTTCATAGAGGTGCTTCAATTGATTTATCTATTTTTTCTTTACATATTGCAGGTATATCTTCAATTCTAGGAGCAATTAACTTTATTTCAACTATTATAAACATACATCATAAAAATTTATCTTTAGATAAAATCCCCCTTCTAGTTTGATCAATCATAATTACTGCTATCCTCTTACTATTATCTCTCCCAGTTCTAGCTGGAGCTATCACCATACTTTTAACAGATCGAAATCTTAATACAACTTTTTTTGATCCTGGAGGGGGAGGAGATCCAATTCTTTATCAACATTTATTTTGATTTTTCGGTCACCCAGAAGTTTATATTTTAATTTTACCTGGATTTGGACTAATTTCTCACATTATTATAAATGAAAGAGGAAAAAAAGAAACCTTTGGATCCTTAGGAATAATTTATGCTATAATTGCTATTGGATTTTTAGGCTTTATTGTCTGAGCTCATCATATATTTACAATTGGTCTAGATGTTGATACACGAGCCTATTTTACCTCTGCCACTATAATTATTGCCATTCCAACTGGTATTAAAATTTTTAGATGAATCTCAACCCTTCATGGTATAAAAATTAATTATAATCCAACATTATGATGATCTATAGGATTTATTTTTTTATTTACAATAGGAGGACTAACAGGAATTATACTATCTAATTCATCCATTGATATTATTTTACATGATACATACTACGTAGTTGCTCACTTTCACTATGTTCTATCTATAGGAGCCGTATTTGCCATTATCGCTAGATTTATTCATTGATTCCCTCTAATTTCAGGATATACATTAAATAATTTTTACTTAAATATCCAATTTTTATCTATATTTATTAGAGTCAATCTAACTTTTTTTCCCCAACATTTTCTAGGATTAAGAGGTATACCACGACGATATTCTGATTATCCAGATACCTTCCTTTCATGAAATATTATTTCTTCGATAGGATCACTAACATCAATTATTAGTTTAACAATCCTTATATTTATTATCTGAGAAGCCTTAGCATCTAAACGTAAAATTATTAATATATTTTTTATAAGACCATCATTAGAATGACATCACTCTTATCCTCCCATTAATCATAGATTTAATGAAATTCCTTCTATTTATTAATACTTGAATAATTTCATTACAAAATTCTAATTCTCCAATTTTTGATATAATAATTTTTTTTCATGATTTTACTATAATTATTTTAATTTTTATTACTATACTTATTCTTTTAATTATAACTATAATAACCTTTAATAAACTAACCAACCGATATCTTTTACATGGAAATTTTATTGAATTAATCTGAACTATTATTCCTATATTTATCTTAATCTTTATCGCAATTCCCTCTATTAAAATTCTTTACCTTACAGATGAAATCCACAATAATAAATTATCTTTAAAATCTATTGGCCACCAATGATACTGAAGATATGAATATTCTGATTTTATAAAAATTGAATTTGATTCTTTTATAATTCCATTAAATCAATTAATAAATAATGAATTTCGACTCCTAGATGTAGATAACCGATGTATCCTACCATTTAATCTACCTATTCGTATTCTTACTACCTCTATAGATGTAATTCATTCTTGAACTATTCCTTCTCTTGGAATTAAGATAGATTCTACCCCAGGACGATTAAACCAAATAAATCTATTAATTAATCGTCCTGGAATTTTCTATGGACAATGTTCAGAAATCTGTGGAATTAATCACAGATTTATACCTATTGTTTTAGAATCAACTAACTTTAATAATTTTAAAAACTGATTACTTTATTTTATTAATAACAACTAATATTAAATATTTTCTCTATTTTTGATCCATCTACTTCTATACACTCCTCTATTAATTGAATTAGAATATTTTTAATATTTACCTTCTTACCATTCCAATTCTGATTAATCCCATCACGACTATCATTTTTTTGAATTAACACCATCAACTTTATATTTAAAGAATTTAAAATTCTAATTAAATATTCTTTTTCCAATATTATTTTATTTATTTCATTATTATTATTAATTTTTTTTAATAATTTCTTAGGACTTTTTCCATATATTTTTACTGCCTCAAGTCATATGAATTTTTGTCTCTCCATATCTCTAACATTTTGACTTGGAATAATAATTTATAGAATTTTCAATTTTATTAATGATCTTTTTACTCATCTTACCCCCCAAGGAACCCCCTCTATTCTTATGCCTTTTATAGTTATTATTGAATCTATTAGACTAATAATTCGACCTATTACATTAGCTATCCGATTAACTGCAAATATAATCGCAGGACATCTACTTCTTTCTCTTCTAGGATCTTCAGGAGAAATTATTAATAATATTTTTCTATTAAATATAATGTTATTTTCACAAATTATTCTATTTTTACTAGAAATTTTTGTATCATTCATTCAAGCATATGTATTCTCTATTTTATCTACTCTATATAGAAGAGAAATTTAAATTCCTCAAATAATACCCCTAATATGAATTTATATATTAATATTACTAATTATTTTATTTTTTATTTTAATTTCTTTTATTTATTATTTACACATACCTAAAAATCTCAATCTTACTTATGATAAAATTATAAAAATTGATTTTTTTATGAATCAAAACCACCCATTTCACTTAGTAACCCCTAGGCCTTGACCAATTATTATTTCTTTTAGATTAATAAATAATTTAATTTGTATAATTAGTTGATTTCACAAATTTAACTATTTTTTAATTCTTACTATTCCCTGTACATTTTTATGTATATATCAATGATGACGAGATGTAACACGTGAATCAACATATCAAGGATGACATACAAAATATGTTTTTAATGGCATACGAATAGGAATAATTTTATTTATTATTTCAGAAGTATTATTTTTTTTTTCCTTTTTTTGAGCTTACTTTCACTCATCCTTAGCCCCTAATATAGAAATTGGACAATATTGACCCCCAATTGGAATTAAACCATTTAATCCCTTTGACATCCCCCTAATAAATACTATTATTTTAATTTCCTCAGGTTTAACTGTAACATGATCTCATCACTCAATATTAAATAAAAATTTAAATGAAAGAAAAAAAAGACTTTTAATAACTATTATTCTAGGAATATATTTTAGATTATTACAATTAATTGAATATATTGAATCTCCATTTACAATAGCTGATTCAATCTATGGATCTACTTTTTTTATTACCACAGGATTCCATGGATTACATGTTCTTATTGGAACATTATTTCTATTTATTTGTTTTTTACGAATAAATATACTTCACTACTCAAGATCACATCACTTTGGATTTGAAGCTGCAGCATGATATTGACACTTTGTTGACGTAATTTGATTATTTTTATATATTTCTATCTACTGATGAAGATTCTAAATTATTCAAATATTAATCTTTACATTTATTTTTATTATAATCTCCCTAATTTTATTAATTTTAAATTTTACCTTATCAAAAAAATCCTTCCAAGATCGAGAAAAAACCTCCCCCTTTGAATGTGGATTTGACCCAATCTCTACTAATCACATTCCCTTCAGAGTACAATTTTTTTTAATTAGACTAATTTTCTTAATCTTCGATATTGAAATTACTATTCTAATCCCATTTATCTACTTATTTAAATTTCCTAATATAAAATTCATCTATTTATCATTTTTTATTTTAATTTTATTGATTCTCGGTCTATATTTAGAATATTCAGAAAAATCACTAGATTGAAAAACATAAAAAATAAAAAATTAATTAATAAATATAAATAAATGAAAGTAAATAAAAATATATATATATTATAATAAAAATTTATTTTAAAATGTTTAATTAAAAATAATAGATTTTTCCTAACTAACTCTAATCAAGTCTTATCACTAATAAAAACTAAGCTACTAATCTTATTTACTGGACTATAAATTCACAAATATATTATATTTATAAATCATATTGATCTCAAAAATTCACCTATAAAAAAAATTTATTATTTTTCATATTCATCCTAATAAAACCCTAAAACTACATAAAAATAAAGTAACTAATTTTACTAATAAACCTAAATAAATTCCATAATAATCAAAAAAAAATATCCATCTTAATATTGACCCAATAAAAATTCTTAAACTAACTAAAAATATTATAGAAATATTTATAACTAAATTTTCTTTAAAATTATAATATCTATAAAATTTTATATTATTAAAAAATATATAATAATATAATCGAAAAGAATATATAACTGTTATTATTAAAGAAATTAAAATAAAAAATAATAAAAATAAATTTATATTTAAATCATAAATTAATTCTATAATTAAATCCTTAGAGTAAAATCCTGAAATAAATGGAAACCCACATAGAGCTAAATTAGAAATATAAAATCTTATTATAGTAAATGGGATAACTTCATTCAAATTTCCAAATAATCGAATATCCTGATTATTTATTATTGAATGAATAATAATTCCAGCACACATAAACAACATAGACTTAAAAATCGCATGAACTAATAAATGATAATACGAAATTATTCTTAAACCCAATCTTAAAATTATTATTATTAAACCCAATTGACTCAATGTAGATAACGCAATAATTTTTTTTAAATCATTTTCTAAATTTGCTATAACCCCAGACATAAATATAGTAAAAATTGATAAAAATAATAAAATTTTAAAAACACCTCTTTCTACCAATACCTTATTAAAACGAATTATTAAATATACCCCCGCTGTTACCAACGTTGAAGAATGAACCAAGGCTGAAACTGGGGTGGGAGCAACTATTGCCATAGGTAATCAAGAAGAAAAAGGAATTTGCGCTCTCTTAGTAATAGCAGCTACTAATAACATTAAAACAATCAACTTATTATTTAATAAAAATCAAATTCTTCAACTTCCTATTATCAATATTAATCTAACTGCCATTAAAATACCAACATCTCCAATACGATTACTTAAAACAGTTACCATACCAGAATTATAAGATATTCAATTTTGATAATAAATAACCAAACAATAAGATACTAACCCTAATCCATCCCACCCTAATAAAATTCTAATAACATTAGGACTTAAAATTATTAATATTATAGAAAAAACAAATATCATTACTAAATAAGTAAATCGTCTAATAAATCTATCCCCTCTTATATACACTCTCATATATAACATAATTAAAGAAGAAATTAAAAATACAAACCCCACAAATAAACAAGAAATTCAATCAACAATAACTACTACTTCTATATTAAGAGAATTAATTCCATATACTAACCACTCAAATATTAAACCTATGTCAATATAAAATATTATAAATCTACTCAAAAATATTAAAATAGAAAATAAAAATATAAATAAAAAATAAATATAAATTTTAATTATTTATATTACTATAATTAAATTTAATAAAAATAATAATAATGGATAAAAATGTATAATTAAAACAATAAATTCCTTAATCATTCTAAAATTAAACCTTACGCTATTAAATCTTTTCCTACCATGCTGAACATAAGAAAATAAATATAATGAATAAGCCCTACTAAAAAAACAAATTAAAATTATATAAATAATTATAAATAACTCTCAATTTAATAAAACTATCAATATAAGTACTTCACTAATAAAATTTAATGAAAATGGAAATGAAAAATTTGCCACACATAATAAAAATCACCAAATTATAAATGAAGGTAAATTAACTATTATTCCCTTATTAAACATTAATAACCGCCTCCTAGTTCGATAATAAAATAAATTTACCATATAAAATAACCCAGAAGAACATAATCCATGAGAAATTATTATAATGTAACTTCTTAAAAATCTTAATTTAAATATTGTTATTAATGAACACAATATTACATTCATATGAACAACAGAAGAATAAGCAACTAATCTTTTTATATCAATTTGAACCAAACACACTAATCTAGCTATAAATCTCCCAATAATTCTTAAACTTAAGATTAAATAATTATATTTTAAATTCATAGAAATAAATATTATTAATAATCGTAATAACCCATACCCCCCTATCTTTAATAAAACTCCAGCTAAAATTATAGAACCATAAACTGGAGCCTCTACATGTGCCTTAGGCAATCAAATATGAAATAAATATATAGGTATTTTAATGAAAAAAGAACCATAAATTAATATATACCCTACAAATCTAAACCTATAATCTATTATAAGTAAATATATTAATCTAAATCTTATTCTTATTCTATAAAAATATATATTTACCACATAAACTAATAAAGGAAAAGAAATTACCAATATATACATCATAAAATAATAAGAAGCCCTTAATCGCTCTAAATTTCCCCCTCAATAAACAATTAACATAAATGTTGGAATTAATCTAATTTCATATAATAAATAAAATAAAATTAAATTTATAGATAAAAAAAATATCTCTAAAATAATTAATAAATTAATAAAAATAAATATTAAATCATCTCCTCCCCCAAACATATTACTATCAATCTAATAATTCAAAATCTTAATATAATTAAAAAAATTGAGTAATATTCTACTCCAAATATTATTCTAATATTATTCCACAATAAATTTTTATTTATATATATAAATAAAATTATAAAACTATATAAATAACATAAATTATAATAAAATATCATTATTTTATTTCATATAATCATAAAATTTATAAATAAAACAACAAAAATAAATTTTATCATTTAAAATTTTCTAATATTAAATATATAATAAGTCCCCCTTCTTCTATAACGAACAATTATTACTATTAACCTCAAACCTATTACCCCCTCACAAACTCTAAAAATCAAATAATAAATTAAATAAAATTCTATATTAATTAAACCAAAAATTATAAAAACTAATAAAGAAATAATCATTACTATCAATTCTATTAATATTAATAATACCAACATAAATTTATATAAAAAAATTAATAATATTAAAATCATTATAAATAATTGAGCATAAATTAAAATATCAATATAAATATTAAAAAATTTAATTAATAAAATATTTAATTAAAATTTTTAAGTAATAATTTATTTAATTAATAAATTTAAGAAATTAGGATTAGATCCCTATTATTTTATAAATAATATAATTAGAAATTAGATTTTTATAAATTTAAATTTAAATAATTTGGCGGTATTTTTAATAGTTAGAGGAATTTGTTAAATAATTGATACCCACGATGGAGAAACTAAATTATTTTTATGTATTGTGTTTAAATTATTTTAATAGAATTAAAATATTAATATAATAAAAATTAATAAATGTGAATATTTAGGATTTAAATGAATTACTTTTTTTTAAAAGGATAAGTATAATTTAATATTATTGAAATAGGATTTAATAGTAAAATATTAAATAAAGGTTGAAATTGATTAAAATAAAATTGCCCGTCATTTTCATTAATTAATAAATGAAAAAAGTCGTAACAAAGTAAATGTATATGAATATGATTTAGATTAGAATTTATTAGTAATTTTTATAGAATTAATTAAATTAAGATTTTTAATAATTAATTTTAGTTATATTTATATTTTATATTTAAATAAAATTATATAATAGTGGATGGGTTATATTAATAAAAAAATAATTTATTTTATTATAATAGTAATGTAAATGATTTATTGTAAATAATATAAAGAAAATTTAAATTATTGTACCTTTTGTGTCAATTAAAATATAAATTTATAATGTTTTCTCGAATTTTAAAGGGTTAATAGATTATGATAATTAGTGTGAAAATATGATTATAAATAATTTATTAGTGAATTATTTTAGTCATTTAAAGGATATTTAGTTTTTTTTATTTAAATTTAATTTAGATTTAATTTAATTAAATAAATAATTTGTGAATTATTTGTGGATTAGAAAGAAATTATGGGATAATCTATAATTTTATTAAAATTAGAGTAGTTTATATTAATAATATTATTAAGAATTTAATTTTATAGAAAATAAACAAAAAAATATAAATTTAAATCCAATAATAAAAATTAAATAATTTAAAATAAAAGGTAAAAAAATCTTTCAACATAACCCCATTAATTCATCGTATCGCATACGAGGTAATAAACCTCGTATAAAAATTACTAACCTCAATATAAGATTAATAAATACATATATTCCTAAAGAATAAATTATATCAGTAAATAATAACAAACTTAAATATCTAAAAAAAATAATTATACCATACTCTGCTATAAAAATTAATGCAAATCCACCTCCAAAATATTCAATATTAAACCCAGATACTAATTCAGACTCACCCTCAATAAAATCTATAGGAGCTCGATTTAATTCTGCCAAAATTCTAATAAAATAAACCAAAAATAATGGTATCAATATAAATAAATATCACATATAAAATTGCCACTTCATAAAATCAATAAAAGAATATCTTTCCCTTAAAATCATTAAAAATAAAATAATTATAATAAACCTAACTTCATATGATAAAACTTGAGCAATTACTCGCATTGTTCCAATTAAAGAATATAAAGAATTAGAGGATCAACCCATTAATAAAAATATGTAACTTCTTATTGTTAAAATAATAATAATAATTAATAAAGAATAATTTATAAAATAAATATTAGTAATAAACCCCCTTATTAATCAATTACATAATATAAATAAGAACAATAAAATAGGACATAAATAATATAAATAATTATTTGATTTTATAATAAAAAAAAATTCTTTATTAAACAATTTAATAGCATCACCAAATGGCTGCAAAATACCCCCAAATCCTACCTTATTAGGGCCCTTACGTAATTGCACATAACCCAAAATCTTACGTTCTAATAAAGTTAAAAACGCCACTCCAATTAATACAACAATTATAACTATAATTAATCTAACTAAATTTAATAATAAATAATAAAAATAATTTAAATTATTTCTCTATTTTCAAAATTTTTTATCCTATCAAATTTATTAATTTTTATATTTTTATCTCTTTATTTTACCGATTTAATTATTATTTGATTTTTTATAGAAATTATAAATTTTTTTTTTATATTTTTAATAAATATATCAATAAAAAATAAAAAAATGATTTTTTTTTACTTTATTATTCAAATTATCCCTTCTTTTATTATCATATATACACTAATTTTTAATAATATAATTTTTTTTAATGATTTATTTTACACTTTTATCATATTAGCCTTAATAATAAAATTAAGAATCCCACCTTTCCACTTATGATTACCCATTATATCTAAATATATAAATTGATCATTATTATTTATTTTATTAACAATTATAAAAACTACTCCATTTTATTTTATTTCAATAATTCATATTAATACTCAAATAATTTACTTCATCTTAATTTTATGCTCACTTATCCCCCCATTTATACTACTAAATACAAATAATTTCAAAATAATTATATCTTATTCTTCTATCAATCAAACTAGCTGAATAATTATCATAACTTCATTTAAAAATATTATTTGATTTAAATACTTTATATTCTACTCTATAATTCTTATAAACTTATTCATTATTATAAATTATTTTAAATTATTTATTAATTATTCTAATATAATAATAATTAACTTTAATTTATTAAATATATTATTCATTTTTAATATAGCAGGATTACCCCCATTTTCATTCTTTTATATAAAATGATTTAGAATTTTTCTTATAATATACAATTCAAATTATTTCATTATTTTAATTATCCTTATAATTAGATCTTTTTTAATACTTTTTATTTATATAAATATATTTATTCACTCATTATTTTTATATAAATTTAAATCTAAAATAATTTTTTTTGATATTAAAATCAACATACATATTTATTATTTTCCAGAATATTTACATCTTCAATTTTATTAATTATTAATTTTTTAATGTATTTAATTATCTTAAATTTTTAAATATTTAGGTTTTAATATACATTTTATTATTATTAAAATATTTTAATATAATATAAAGATTATAATAATTAAATTAATAAATTAAAATAATTAAATATATAAAATATATAAAATTTAATTGATATTTAAAAATTTATTATATTTATGAGATATAAATAATTATTTTATTAATATTTATTTAAATAATATATTATTTAATTATATTTAAAATGGTTAAATTTATAAAATAAATATAGTAATAAATATAATAATAATAAATTTAGTGCCAGCAATTGCGGTTAAACTAAAGTTATAAATGAAAATGTAATTTATAAAAGATAAATATTTTATTTAATTATAAAATTAATTTTATATGGTGAAATATTAAATTTTATAGAT
LC859931_Monomorium_intrudens       ATGAATAAATGATTATATTCAACAAATCATAAAGATATCGGTATCTTATATTTTATTCTTGCTATTTGATCTGGTATAATTGGATCATCTATAAGAATAATTATTCGATTAGAATTAGGATCATGTGGACCTTTAATTAATAATGATCAAATTTACAATTCATTAGTTACAAGACATGCATTTATCATAATTTTTTTTATAGTTATACCATTTATAATTGGAGGATTTGGAAATTTTTTAGTGCCTCTTATACTCGGCTCACCAGATATAGCCTATCCACGAATAAATAATATGAGATTTTGACTCCTCCCCCCATCCTTAACTCTTCTTATTTTAGGAAGATTTATTAATTCAGGGGTAGGAACTGGATGAACAATCTACCCCCCTCTAGCATCTAACATTTTCCATAGAGGTGCTTCAATTGATTTATCCATTTTTTCTTTACATATTGCAGGTATATCTTCAATTCTAGGAGCAATTAACTTTATTTCAACTATTATAAATATACATCATAAAAATTTATCTTTAGATAAAATCCCCCTTCTAGTTTGATCAATCATAATTACTGCTATCCTCTTACTATTATCTCTCCCAGTTCTAACTGGAGCTATCACCATACTTTTAACAGATCGAAATCTTAATACAACTTTTTTTGACCCTAGGGGGGGGGGAGATCCAATTCTTTATCAACATTTATTTTGATTTTTCGGTCACCCAGAAGTTTATATTTTAATTTTACCTGGATTCGGATTAATTTCTCACATTATTATAAATGAAAGAGGAAAAAAAGAAACCTTTGGATCCTTAGGAATAATTTATGCTATAATTGCTATTGGATTTTTAGGCTTTATTGTCTGAGCTCATCATATATTTACGATTGGCCTAGATGTTGATACACGAGCCTATTTTACCTCTGCCACCATAATTATTGCCATTCCAACTGGTATTAAAATTTTTAGATGAATCTCAACCCTTCATGGTATAAAAATTAATTATAATCCAACATTATGATGATCTATAGGATTTATTTTTTTATTTACAATAGGAGGACTAACAGGAATTATGCTATCCAATTCATCTATTGATATTATTTTACATGATACATATTATGTAGTTGCTCACTTTCACTATGTTCTATCTATAGGAGCCGTATTTGCTATTATCGCTAGATTTATTCATTGATTTCCTCTAATTTCAGGATATACATTAAATAATTTTTACTTAAATATCCAATTTTTATCTATGTTTATTAGAGTCAATCTGACTTTTTTTCCTCAGCATTTTCTAGGGTTAAGAGGTATGCCACGACGATATTCTGATTACCCAGATACCTTCCTTTCATGAAATATTATTTCTTCAATAGGATCACTAACATCAATTATCAGTCTAACAATCCTTATATTTATCATCTGAGAGGCCCTAGCATCTAAACGTAAAATTATTAATATATTTTTTATAAGACCATCATTAGAATGACACCACTCTTACCCTCCCATTAATCATAGATTTAATGAAGTTCCTGCTATTTATTAATACTTGAATAATTTCATTACAAAATTCTAATTCTCCAATTTTTGATATAATAGTTTTCTTTCATGATTTTACCATAATTATTTTAATTTTTATTACTATGCTTATTCTTTTAATTATAACTATAATAACTTTTAATAAATTAACCAACCGATATCTTTTACATGGAAATTTTATTGAATTAATCTGAACTATTATTCCTATATTTATCTTAATCTTTATCGCAATTCCTTCTATTAAAATTCTTTACCTTACAGATGAAATCCACAATAATAAATTATCTTTAAAATCTATTGGTCACCAATGATACTGAAGATATGAATATTCTGATTTCATAAAAATTGAATTTGATTCTTTTATAATTCCATTAAATCAATTAATAAATAATGAATTTCGACTTCTAGATGTAGATAACCGATGCATCCTACCATTTAATCTACCTATTCGTATTCTTACTACCTCTATAGATGTAATTCATTCTTGAACTGTTCCTTCTCTTGGAATTAAAATAGATTCTACCCCAGGACGATTAAACCAAATAAATCTATTAATTAATCGTCCTGGAATTTTCTATGGACAATGTTCAGAAATCTGTGGAACTAATCACAGATTTATACCTATTGTTTTAGAATCAACTAACTTTAATAATTTTAAAAACTGATTACTTTATTTTATTAATAACAACTAATATTAAATATTTTCTCTATTTTTGATCCATCTACTTCTATACACTCCTCTATTAATTGAATTAGAATATTTTTAATATTTGTTTTCTTACCATTCCAATTCTGATTAATCCCATCACGACTATCATTTTTTTGAATTAACACCATCAACTTTATATTTAAAGAATTTAAAATTCTAATTAAATATTCTTTTTCCAATATTATTTTATTTATTTCATTATTATTATTAATTTTTTTTAATAATTTCTTAGGACTTTTCCCATATATTTTTACTACCTCAAGTCATATAAATTTTTGTTTCTCCCTATCTCTAACATTTTGACTTGGAATAATAATTTATAGAATTTTCAATTTTATTAATGATCTTTTTACTCATCTTACCCCCCAAGGAACCCCCTCTATTCTCATGCCTTTTATAGTTATTATTGAATCTATTAGACTAATAATTCGACCTATTACATTAGCTATCCGATTAACTGCAAATATAATCGCAGGACATCTACTTCTTTCTCTTCTAGGATCTTCAGGAGAAATTATTAATAATATTTTTCTATTAAATATAATGTTATTTTCACAAATTATTCTATTTTTACTAGAAATTTTTGTATCATTCATTCAAGCATATGTATTTTCTATTTTATCTACTCTATATAGAAGAGAAATTTAAATTCCTCAAATAATACCCCTAATATGAATTTATATATTAATATTGTTAATTATTTTATTTTTTATTTTAATTTCTTTTATTTATTATTTACACATACCTAAAAATCTCAATTTTACTTATGATAAAACTATAAGAATTGATTTTTTTATGAATCAAAACCATCCATTTCACTTAGTAACTCCTAGGCCTTGACCAATTATTATTTCTTTTAGATTAATAAATAATTTAATTTGTATAATTAGTTGATTTCACAAATTTAACTATTTTTTAATTCTTACTATTCCCTGTACACTTTTATGTATATATCAATGATGACGAGATGTAACACGTGAATCAACATATCAAGGATGACATACAAAATATGTTTTTAATGGCATACGAATAGGAATAATTTTATTTATTATTTCAGAGGTATTATTTTTTTTTTCCTTTTTTTGAGCTTACTTTCACTCATCCTTAGCCCCTAATATAGAAATTGGACAATATTGGCCCCCAATTGGAATTAAACCATTTAATCCCTTTGACATCCCCCTAATAAATACTATTATTTTAATTTCCTCAGGTTTAACTGTAACATGATCTCATCACTCAATATTAAATAAAAATTTAAATGAAAGAAAAAAAAGACTTCTAATAACTATTATTCTAGGAATATATTTTAGATTATTACAATTAATTGAATATATTGAATCTCCATTTACAATAGCTGATTCAATCTATGGATCTACTTTCTTTATTGCCACAGGATTCCATGGGTTACATGTCCTTATTGGAACATTATTTCTATTTGTTTGTTTTTTACGAATAAATATACTTCATTACTCAAGATCACATCACTTTGGATTTGAGGCTGCAGCATGATATTGACACTTTGTTGACGTAGTTTGATTATTTTTATATATTTCTATCTACTGATGAAGATTCTAAATTATTCAAATATTAATCTTTACATTTATTTTTATTATAATCTCCTTAATTTTATTAATTTTAAATTTTACCTTATCAAAAAAATCCTTCCAAGATCGAGAAAAAACCTCCCCCTTTGAATGTGGATTTGACCCAATCTCTACTAATCACATTCCCTTCAGAGTACAATTTTTTTTAATTAGACTAATTTTCTTAATCTTCGATATTGAAATTACTATTCTAATCCCATTTATCTACTTATTTAAATTTCCTAATATAAAATTTATTTATTTATCATTTTTTATTTTAATTTTATTGACTCTCGGTCTATATTTAGAATATTCAGAAAAATCACTAGATTGAAAAACATAAAAAATAAAAAATTAATTAATAAATATAAATAAATGAAAGTAAATAAAAATATATTTATATTATAATAAAAATTTATTTTAAAATGTTTAATTAAAAATAATATATTTTTTATAACTAACTCTAATCAAGTCTTATCACTAATAAAAACTAATCTACTAATCTTATTTACTGGTCTATAAATTCACAAGTACATTATATTTATAAATCATATTGATCTTAAAAATTCACCTATAAAAAAAATTTATTATTTTTCATATTCATCCTAATAAAATCCTAAAACTACATAAAAATAAAGTAACTAACTTTACTAATAAACCTAAATAAATTCCATAATAATCAAAAAAAAATAACCACCTTAATATTGACCCAATAAAAATTCTTAAACTAACTAAAAATATTATAGAAATATTTATAACTAAATTTTCTTTAAAATTATAATATCTATAAAATTTTATATTATTAAAAAATATATAATAATATAATCGAAAAGAATATATAACTGTCATTATTAAAGAAATTAAAATTAAAAATAATAAAAATAAATTTATATTTAAATCATAAATTAATTCTATAATTAAATCCTTAGAATAAAATCCTGAAATAAATGGAAATCCACATAAAGCTAAATTAGAAATATAAAATCTTATTATAGTAAATGGAATAACTTCATTCAAATTTCCAAATAATCGAATATCCTGATTATTTATTATTGAATGAATAATAATTCCAGCACACATAAACAACATAGACTTAAAAATCGCATGAACTAATAAATGATAATATGAAATTATTCTTAAACCCAATCTTAAAATTATTATTATTAAACCCAATTGACTCAATGTAGATAACGCAATAATTTTTTTTAAATCATTTTCTAAATTTGCTATGACCCCAGATATAAACATAGTAAAAATTGATAAAAATAATAAAATTTTAAAGACACCTCTTTCTACCAATACCTTATTAAAACGAATTATTAAATATACCCCCGCTGTTACCAACGTTGAAGAATGAACCAAAGCTGAAACTGGAGTGGGAGCAGCTATTGCCATAGGCAATCAAGAAGAAAAAGGAATTTGTGCTCTCTTAGTAATAGCAGCTACTAATAACATAAAAACAATCAACTTATTATTTAATAAAAATCAAATTCTTCAACTACCTATTATCAACATTAATCTAACTGCCATTAAAATACCTACATCTCCAATACGATTACTTAAAACAGTTACCATACCAGAATTATAAGATATTCAATTTTGGTAATAAATAACCAAACAATAAGATACTAACCCTAATCCATCCCACCCTAATAAAATTCTAATAACATTAGGACTTAAAATTATTAATATTATAGAAAAAACAAATATCATTACTAAATAAGTAAATCGTCTAATAAATATATCCCCCCTTATATATACTCTCATATATAACATAATTAAAGAAGAAATCAAAAATACAAACCCCACAAATAAACAAGAAATTCAATCAATAATAACTACTACTTCTATATTAAAAGAATTAATTCTGTATACTAACCACTCAAATATTAAACCTATGTCAATATAAAATATTATAAATCTACTCAAAAATATTAAAATAGAAAACAAAAATATAAATAAAAAATAAATATAAATTTTAATTATTTATATTACTATAATTAAATTTAATAAAAATAATAATAATGGATAAAAATGTATAATTAAAACAATAAATTCCTTAATCATTCTAAAATTAAATCTTACACTATTAAATCTCTTTATACCATGCTGAACATAAGAAAATAAATATAATGAATAAGCCCTACTAAAAAAACAAATTAAAATTATATAAATAATTATAAATAACTCTCAATTTAATAAAACTATCAATATAAGTACTTCACTAATAAAATTTAACGAAAATGGAAATGAAAAATTTGCCACACATAATAAAAATCATCAAATTATAAATGAAGGTAAATTAACTATTATTCCCTTATTAAACATTAATAACCGCCTTCTAGTTCGATGATAAAATAAATTTACCATATAAAATAACCCAGAAGAACATAATCCATGAGAAATTATTATAATGTAACTTCTTAAAAATCTTAATTTAAATATTGTTATTAATGAACACAATATTACATTCATATGAACAACAGAAGAATAAGCAACTAATCTTTTTATATCAATTTGAACCAAACACACTAATCTAGCTACAAATCTCCCAATAATTCTTAAACTTAAGATTAAATAATTATACTTTAAATTCATAGAAATAAATATTATTACTAATCGTAATAATCCATACCTTCCTATCTTTAATAAAACTCCAGCTAAAATTATAGAACCATAAACTGGAGCCTCTACATGTGCCTTAGGCAATCAAATATGAAATAAATATATAGGTATTTTAATGAAAAAAGAACCATAAATTAATATATACCCTATAAATCTAAACCTATAATCTATTATAAATAAATATATTAATCTAAATCTTATTCTTATTCTATAATAATATATATCTACCACATAAACTAATAAAGGAAAAGAAATTACCAATATATATATCATAAAATAATAAGAAGCTCTTAATCGCTCTAAATTTCCCCCTCAATAAATAATTAACATAAATGTTGGAATTAATCTAATTTCATAAAATAAATAAAATAAAATTAAATTTATAGATAAAAAAAATATCTCTAAAATAATTAATAAATTAATAAAAATAAATATTAAATCATCCCCTCTTCCAAACATATTACTATCAATCTAATAATTCAAAATCTTAATATAATTAAAAAAATTGAGTAATATTCTACTCCAAATATTATTCTAATATTATTCCATAATAAATTTTTATTTATATATATAAATAAAATTATAAAACTATATAAATAACATAAATTATAATAAAATATCATTATTTTATTTCATATAATCATAAAATTTATAAATAAAACAACAAAAATAAATTTTATCATTTAAAATTTTCTAATATTAAATATATAATAAGCCCCTCTTCTTCTATAACGAACAATTATTACTATTAACCTCAAACCTATTACCCCCTCACAAACTCTAAAAATCAAATAATAAATTAAATAAAATTCTATATTAATTAAACCAAAAATTATAAAAATTAATAAAGAAATAATCATTACTATTAATTCTATTAATATTAACAATACCAACATAAATTTATATAAAAAAATTAATAATATTAAAATCATTATAAATAATTGAGCATAAATTAAAATATCAATATAAATATTAAAAAATTTAATTAGTAAAGTTTTTAATTGAAATTTTTAAATAATAATATATTTAATTAATAAATTTAAGAAATTAGGATTAGATCCCTATTATTTTATAAATAATATAATTAGAAATTAGATTTTTATAAATTTAAATTTAAATAATTTGGCGGTATTTTTAATAGTTAGAGGAATTTGTTGAATAATTGATATCCACGATGGAGAGACTAAATTATTTTTATATATTGTGTTTAAATTATTTTAATAGAATTAAGATATTAATATAATAAAAATTAATAAATGTGAATATTTAGGATTTAAATGAATTACTTTTTTTTAAAAGGATAAGTATAATTTAATATTATTGAAATAGGATTTAATAGTAAAATATTAAATAAAGATTGAAATTGATTAAAATAAAATTGCCCGTCATTTTCATTAATTAATAAATGAAAAAAGTCGTAACAAAGTAAATGTATATGAATATGATTTAGATTAAAATTTATTAATAATTTTTATAGAATTAATTAAATTAAGATTTTTAATAATTAATTTTAGTTATATTTATATTTTATATGTAAATAAAATTATATAATAGTGTATGGGTTATATTAATAAAAAAATAATTTATTTTATTATAATAGTAATGTAAATGATTTATTGTAAATAATATAAAGAAAATTTAAATTATTGTACCTTTTGTATCAATTAAAATATAAGTTTATAATGTTTTCTCGAATTTTAAAGGGTTAATAGATTATGATAATTAGTGTGAAAATATGATTATAAATAATTTATTAGTGAATTATTTTAGTCATTTAAAGGATATTTAGTTTTTTTTATTTAAATTTAATTTAGATTTAATTTAATTAAATAAATAATTTGTGAATTATTTATAGATTAGAAAGAAATTGTGGGATAACCTATAATTTTATTAAAATTAGAGTAGTTTATATTAATAATATTATTAAGAATTTAATTTTATAGAAAATAAACAAAAAAATATAAATTTAAATCCAATAATAAAAATTAAATAATTTAAAATAAAAGGTAAAAAAATCTTTCAACATAACCCCATTAATTCATCATATCGCATACGAGGCAATAAGCCTCGCATAAAAATTACTAATCTCAATATAAAATTAATAAATACGTATATTCCTAAAGAATAAATTATATCAGTAAATAATAACAAACTTAAATATCTAAAAAAAATAATTATACCATACTCTGCTATAAAAATTAATGCAAATCCACCTCCAAAATATTCAATATTAAACCCAGATACTAATTCAGACTCACCCTCAATAAAATCTATGGGAGCTCGATTTAATTCTGCCAAAATCCTAATAAAATAAACTAAAAATAATGGTATCAATATAAATAAATATCACATATAAAATTGCCACTTTATAAAATCAATAAAAGAATATCTTTCCCTTAAAATTATTAAAAATAAAATAATTATAATAAACCTAACCTCATATGATAAAACTTGAGCAATTACCCGCATTGTTCCAATTAAAGAATATAAAGAATTAGAGGATCAACCCATTAATAAAAACATATAACTTCTTATTGTTAAAATAATAATAATAATTAACAAAGAATAATTTATAAAATAAATATTAGTAATAAACCCCCTTATTAATCAATTACATAATATAAATAAAAATAATAAAATAGGACATAAATAATATAAATAATTATTTGATTTTATAATAAAAAAAAATTCTTTATTAAACAATTTAATAGCATCACCAAATGGCTGTAAAATACCCCCCAATCCTACCTTATTAGGGCCCTTACGTAATTGTACATAACCTAAAATCTTACGTTCTAATAAAGTTAAAAACGCCACTCCAATTAATACAATAATTATAATTATAATTAATCTAACTAAATTTAATAATAAATAATAAAAATAATTTAAATTATTTCTCTATTTTCAAAATTTTTTATCCTATCAAATTTATTAATTTTTATATTTTTATCTCTTTATTTTACCGATTTAATTATTATTTGATTTTTTATAGAAATTATAAATTTTCTTTTTATATTTTTAATAAATATATCAATAAAAAATAAAAAAATAATTTTTTTTTACTTTATTATTCAAATTATCCCCTCTTTTATCATTATATACACACTAATTTTTAATAATATAATTTTTCTTAATGATTTATTTTACATTTTTATCATATTAGCCTTAATAATAAAATTAAGAATCCCACCCTTCCACTTATGATTACCCATTATATCTAAATATATAAATTGATCACTATTATTTATTTTATTAACAATTATAAAAACTACTCCATTTTATTTTATCTCAATAATTCATATTAATACTCAAATAATTTACTTCACCTTAATTTTATGCTCACTTATCCCCCCATTTATTCTATTAAATACAAATAATTTCAAAATAATTATATCTTATTCTTCTATCAATCAAACTGGCTGAATAATTATTATAACTTCATTTAAAAATATTATTTGATTTAAATATTTTATATTCTATTCTATAATTCTTATAAACTTATTCATTATTATAAATTATTTTAAATTATTTATTAATTATTCTAATATAATAATAATTAACTTTAATTTATTAAATATATTATTCATTTTTAATATAGCAGGATTACCCCCATTTTCATTCTTTTATATAAAATGATTTAGAATTTTTCTTATAATATACAATTCAAATTATTTCATTATCTTAATTATCCTTATAATTAGATCTTTTTTAATACTTTTTATTTATATAAATATATTTATTCACTCATTATTTTTATATAAATTTAAATCTAAAATAATTTTTTTTAATATTAAAATCAACATACATATTTATTATTTTCCAGAATATTTATATCTTCAATTTTATTAATTATTGATTTTTTAATGTATTTAATTATTTTAGATTTTTAAATATTTAGGTTTTAATATGTATTTTATTATCATTAAAATATTTTAATATAATATAAAGATTATAATAATTAAATTAGTAAATTAAAATTATTAAATATATAAAATTTGAAAAATTTAATTAATATTTAAAAATTTATTATATTTATAAGATATAAATAATTATTTTATTAATATTTATTTAAATAATATATTGTTTAATTATATTTAAAATGATTAAATTTATAAAATAAATATAGTAATAAATATAATAATAATAAATTTAGTGCCAGCAATTGCGGTTAAACTAAAGTTATAAATGAAAATGTAATTTATAAAAGATAAATATTTTATTTAATTGTAAAATTAATTTTATATGGTGAAATATTAAATTTTATAGAT
LC859930_Monomorium_hiten           ATGAATAAATGATTATATTCAACAAACCACAAAGATATCGGTATTTTATACTTCATCCTTGCTATTTGATCTGGAATAATCGGCTCATCAATAAGTATAATTATTCGTCTAGAATTAGGGTCCTGTGGACCACTAATTAATAATGATCAAATCTTCAATTCCCTAATTACTAGCCATGCATTTATTATAATCTTTTTTATAGTTATACCATTTATAATTGGTGGATTTGGAAATTTTCTAGTCCCCCTAATATTAGGCTCACCAGATATAGCTTACCCTCGAATAAACAATATAAGATTTTGATTACTCCCCCCTTCTCTAACTCTCCTCTTATTAAGAAGATTCATTAACTCTGGAGTAGGGACAGGATGAACTGTTTACCCCCCCCTAGCATCTAATGTTTTCCACAGAGGAGCATCAATTGATTTAGCAATTTTCTCTCTTCATATCGCAGGTATATCATCAATTTTAGGTGCAATCAACTTCATCTCAACAATTATAAACATACACCATAAAAATTTATCTTTAGATAAAATCCCCCTCCTAGTATGATCTATTATAATTACTGCCATTCTTCTACTCCTATCACTTCCAGTTTTAGCCGGGGCCATTACTATATTATTAACTGATCGAAACTTAAATACAACATTTTTTGACCCTAGGGGAGGTGGAGATCCAATCCTTTATCAACATTTATTCTGATTTTTTGGACATCCTGAAGTTTACATTTTAATCTTACCTGGTTTTGGTCTAATCTCTCACATCATTATAAATGAGAGAGGAAAAAAAGAAACCTTTGGTTCATTAGGTATAATTTATGCTATAATTGCTATTGGATTTTTAGGTTTTATTGTCTGAGCTCATCATATATTTACTATCGGACTAGACGTTGATACACGAGCTTATTTCACCTCAGCCACTATAATTATTGCTATTCCTACAGGTATTAAAATTTTTAGATGAATTTCCACCCTCCACGGAATAAAAATTAATTATAATCCAACCCTATGATGATCTATAGGTTTCATCTTCTTATTTACAATAGGAGGATTAACAGGAATTATGTTATCAAACTCATCTATTGATATTATTCTTCACGATACTTATTACGTTGTTGCCCATTTCCATTATGTTCTCTCCATAGGAGCAGTATTTGCTATTATTGCCAGATTTATTCACTGATTCCCTCTAATTTCTGGATATACATTAAATAACTTCTACCTGAATATTCAATTTCTATCCATATTCATTAGTGTTAATTTAACCTTCTTTCCCCAACATTTTCTAGGATTAAGGGGTATACCTCGACGATACTCTGACTACCCAGACACCTTTTTAAGATGAAATATTATTTCCTCTATGGGATCATTAATATCCATTATTAGTTTAAGTATCCTTATATTTATTATTTGAGAAGCTTTAGCATCTAAACGTAAAATTATTAATATATTTTTTATAAGATCATCCCTAGAATGACATCACTCATATCCACCCTCTAATCATAGATATAATGAAATCCCAACAATTTATTAACACTTGAATAATCTCCCTTCAAAATTCTAACTCTCCTATTTTTGATATAATAATTTTTTTCCATGATTTTACTATAATTATTCTAATCTTCATTACTATACTTATTCTATCAATCATAACTTTAATAATCCCTAATAAATTAACCAATCGATACCTCCTACATGGAAATCTAATTGAATTAATTTGAACTATCATCCCTATATTTATTCTAATCTTTATCGCAATCCCATCAATTAAAATTCTCTATCTTACAGATGAAATTCATAACAATAAATTATCATTAAAATCTATTGGTCATCAATGATATTGAAGATATGAATACTCCGATTTCCTAAATATTGAATTTGACTCATTTATAATCCCCTCAAATCAATTAAAAAACAATGAATTTCGACTCCTAGACGTAGACAACCGATGCATCTTACCATTTAATCTACCAATTCGAATCTTAACTACCTCTATAGATGTAATCCATTCTTGAACTATCCCGTCCATGGGAATTAAAATAGATTCAACCCCAGGACGTTTAAACCAAATAAATTTATTTATCAATCGCCCTGGAATTTTCTATGGACAATGTTCAGAAATCTGCGGCACAAATCACAGATTCATACCTATTGTCCTAGAAATTACTAATTTTAATAATTTTAAAAACTGATTAATATATTTTATCAATAATAATTAATAATAAATATTTTCTCTATTTTTGATCCCTCTACTTCCATAATTCTCTCCCTAAATTGAATTAGTATAATATTTATATTTATATATTTACCATTTCAATTTTGACTAATCCCCTCACGCCTAACACTATTTTGAATAAATATTATTAACTTCATATTTAATGAATTCAAAATTTTAATTAATTACTCTTCTTCTAATATTATCCTATTTATTTCTTTATTATTAATAATTTTTTTTAATAATTTTCTAGGTTTATTTCCATATATTTTTACAGCTTCAAGACATATAAGTTTCTGTCTATCCCTCTCTTTAACATTCTGACTTAGTATAATAATTTACAGAATTTTTAATTTTATTAATGACCTCCTCACTCACCTTACTCCTCAAGGAACTCCTTTTATTCTTATACCATTTATAGTTATTATTGAATCAATTAGTCTAATTATTCGACCTATTACATTAGCCATCCGACTCACAGCCAATATAATTGCAGGACATTTACTTCTATCTCTTCTAGGTTCCTCAGGAGAAATTATTAATAATATTTTTTTATTAAATATAATACTATTTTCTCAAATTCTCCTATTTCTTTTAGAAATCTTTGTATCTTTTATCCAAGCCTATGTATTCTCTATTTTATCAACACTCTACAGAAGAGAGATTTAAATACCTCAAATAATACCTTTATTGTGAATTTTTATATTAATCTTTTTAATTACTATTCTATTTATATTAATCTCCTTTATTTATTATCTCCATTTTCCTAATAATCCAAACCTTATATATACCTAACTTATAAAAATTGACAATATGACTAACCAAAATCATCCATTCCATCTAGTAACCCATAGACCATGACCAATCATTATTTCATTCAGATTAATAAATAACCTAATTTGCATAATTAGATGATTTCATAAATTTAATTATTTTATTCTTATTACTATACCATGCACATTATTATGTATATATCAATGATGACGGGATGTAACTCGAGAAGCAACCTATCAAGGATGACACACTAAATATGTTTTCAATGGAATACGCATGGGAATAATTTTATTTATTATCTCTGAAGTATTATTTTTTTTTTCATTTTTTTGAGCATACTTTCACTCCTCTTTAGCCCCTAACATAGAAATTGGTCAATATTGACCACCAATTGGAATCAAACCGTTCAATCCATTTGACATCCCCCTAATGAACACAATTATTCTTATTTCCTCCGGATTAACTGTAACATGATCTCACCACTCCCTTCTTAATAAAAATCTGAAAGAAAGAAAAAAAAGTCTCCTACTAACTATTATTCTAGGAATTTATTTTACTCTACTACAAATAATTGAATACATTGAATCTCCATTTACTATAGCTGACTCAATTTATGGATCTACCTTCTTTATCTCTACAGGATTCCATGGTTTACATGTAATTATTGGCACATTATTTTTAACTATCTGTTTTATACGAATAAATATACTTCATTATTCAAATATACACCATTTCGGATTTGAGGCAGCTGCTTGATATTGACATTTTGTCGATGTAGTCTGATTATTCTTATATATTTCTATTTACTGATGAAGATTTTAAATTATTCAAATATTAATTTTTATAATTTTATTTTTTATTATCTCTATAATTTTATTAATTTTAAACTTTATATTATCTAAAAAATCCTTCCAAGACCGAGAAAAAACCTCCCCATTCGAATGCGGATTTGATCCTATTTCCATAAATCATGTCCCATTCAGTGTTCAATTTTTTATAATTAGATTAATTTTTCTAATCTTTGACATCGAAATCACTATTCTAATCCCATTCACATATTTATTCAAATTTTTTAATATAAAATTTATCTTTCTATCACTAATCATTCTTATCATTCTTCTATTAGGACTATATACTGAATATTTAGAACAATCCTTAGACTGAAAATTATAATAAAATATAAAATAACTAATAAATATAAATAAATAAAAATAAATAAAAATATATATATATTATAGTAAAAATTAACTTTAAAATGCTTAATTAAAAATAATATATTTTTTCTAATTAACTCCACCCATGTCTTATCACTAACGAAAAACATCCCCCTAACTTTATTTACCGGTTTATAAATTCATATATACATTACATTTATAAATCATATAGACCCTAAAAACTCCCCTCCATAATATTTATATCTTTTATTATAATAATCTTAAAAAAATTCCACTAACACACAATGTTAAAGTTAATAATTTTATCTGTATATTTAAGTAAATTTCATAACAATCAAAAAAAAATATTCATCTTAACAACGACCCAACACAAATTCTTAACCCAATTAAAACTATTATAGAAATATTTATAATAAAATCTTCTTTAAAACTATAATACCTATAAAATTTTATATTATTAAAAAATATATAATAAAACAAACGAAATGAATATATAACTGTCAGTATTAAAGAAAATAAAATAAAAACTAATAAAAATATATTAACTTTCAAATCATAAATTAATTCCATAATTAAATCCTTAGAGTAAAATCCAGAAATAAAGGGAAATCCACATAAAGCTAAATTAGAAATATAAAATCTTATCATAGTAAAAGGAATAATTTCATTCAAATTACCAAATAAACGAATATCTTGATTATTTATTATTGAATGAATGATAATACCTGCACATATAAATAATATAGATTTAAAAATCGCATGAACTAATAAATGATAATAAGAAATTATACTTAAACCTAACCTTAAAATTATTATTATTAAACCTAACTGCCTTAAGGTAGATAATGCAATAATTTTTTTTAAATCATTTTCTAAATTTGCTATCACCCCAGCTATAAATATAGTAAAAATCGATAAAAATAACAAAATTTTAAAAACCCCTCTTTCTATTAATATTTTATTAAAACGAATTATCAAATATACCCCAGCTGTTACTAATGTTGATGAATGAACTAAAGCTGAAACAGGTGTGGGAGCTGCCATTGCCATAGGTAACCAAGAAGAGAAAGGAATTTGAGCACTCTTAGTAATAGCCGCTAATATCAATAAAAATATAATCATCCAATTCCTCAATAAAACTCAAATTCTCCATCTCCCTATTATCAATATTAATCTAATTACTATTAAAATTCTCACATCTCCCACACGATTACACAACACAGTTACTATACCTGAATTATACGACATTCAATTTTGATAATAAATAACTAAACAATATGAAACTAATCCTAACCCATCCCAACCCAATAAAATTCTAATGATATTAGGCCTTAAAATCATCAACATTATAGAAAAAACAAATATAATTACTAAATATATAAATCGTTCTTTAAACCTATCTCTATATATATAAATTCTCCTATATAATATAACTAAAGAAGAAATTAAATACACAAACCCAATAAACAAACAAGAAATTCAATCTAAAATAATAACCACCTCTGCATTAAAAGAATTCATTCTATAAACTAATCATTCCAATATTAAACCCACATCATTATAAAATATAACAAATCTATTTATAAATATTAATACTGAAACTCTAAATATAAATAAAAAATAAATATAAATTTTAATTATTTACATCATTACAATTAAATTTAATAAAAATAAAAATAATGGATAAAAATGAATAACTAAAACTACATACTCTTTAATCAAATTTATATTAAATATAATATTATTAAACACTTTCCCCCCATGTTGAATATATGAATATAAATATAAAGAATAAGCCCTACTAAAAAAACAAATTAAAGTTATATAAACAATTATAAACAAATCTCAACTTAATAAAACCATTAATATTAATACTTCCCCAATAAAATTTAATGAAAATGGAAAAGAAAAATTGGATACACACAATAAAAACCATCACATTATTAAAGAAGGCAAATTCACCATTATACCCTTATTAAAAATTAACAGACGTCTCCCCGTCCGATAATAAAATAAATTTACTACATAAAATAACCCCGAAGAACATAACCCATGAGAAATCATCATAATATATCCTCCTAAAAACCTTAATTTATATATTGTTATTAATGAACATAACATTATATTTATATGAACAACCGAAGAGTAGGCAACCAATCTTTTTATATCAATTTGAACTAAACATATAACTCCCACTACTAATCTTCCTACAATTCTTAAGCTTAAAATTAAATAATTATATTTTAAATTTATATAAATAAATATAACTAATAAACGTATTAACCCATACCCCCCCATCTTCAATAAAACTCCAGCCAAAATTATTGACCCATAAACAGGAGCCTCTACATGTGCCTTAGGCAACCAAACATGAAAAATATATATTGGCATTTTAATAAAAAAAGAACCATAAATTATTATATATCCCATAAATCTAAATATATAATTTATTATAAATATATTTATCAATCTAAATCTTACAGTTAACCTATAATAATATAAATCTACCACATAAACTAATAATGGAAATGAAACTAATAATATATAAATTATTAAATAATAAGAAGCCCCCAATCGTTCCAAATTTCTACCCCAATAAATAATCAAAAAAAAAGTAGGAATTAATCTAATTTCATATAATAAATAAAACAAAATTAAATTTATAGATAAAAAAAATATCTCCAACACAATCAATAAATTAATAAAAATAAATATTAATATATCATCTCATTCAAACATATTATTATCAATCTAATAATCCAAAATCTTAACACAACTAAAAAAATTGAATAATACTCTAATCCAAACACACCCCTAATATTATTCCACAATAAATCCTTATTTATATATATAAATAAAATTATAAAACTAATCAAATAAAACAAATTATAATAAAATACCATGATTTTATTCCATAACATTATAAAATTTATAAATAAAATAATAAAAATAAATTTTATCATTTAAAATTTTCCAATATTAAATATATAATATGCCTCACTTCCACTAAATCGAACAATTATTACTAATAATCTTAAACCCATTACACCCTCACAAACCCTAAAAATTAAATAATAAATTAAATAAAATTCTATATTTATTAAACTAAAAATTATAAATATTACTAAAGAAACAGTCATAACTATTAACTCTATCAACATTAATAAAACTAATATAAATTTATATAAAAAAATTAATAATATTAAAATTATTAAAAATAACTGACTATAAATTATAATATCAAAATAAATATTAAGTAATTTATTTAATAAATTTTTTATTAATTATATTTTTAAATGAAATTAAAGAATTAAGAAAGTTAAGAGATTAGGATTAGATCCCTATTATTATATAAATATGAAGATTAGAGAGTATATAAAATAATTTATAAATTTAAATAATTTGGCGGTATTTTTAATAGTTAGAGGAATTTGTTAAGTAATTGATATCCACGATGGAGTGACTAAAAATTTTTTATGTATTGTGTTTAAATTATTTTAATAGAATTAAGATATTAGAATAATAATAATTAATAAATGTGAATATTTAGGGTTATAATGAATTACAATTTTATAATAAGATAATTATAATTTAATATTATTTAAGTAGGATTTAATAGTAAAAAATTGAATAAGAGTTGAAATTGATTAAAGTAAAATTGCCCGTCATTTTCATGAATTATTAAGTGAAAAAAGTCGTAACAAAGTAAGTGTATATGAATATGACTTAGATTATTAAAAAGTTATATGTAATAATAAATTTATTAAAATTTTAAAATTAATGATTAATTTTGTATTTATTAATTAGTGATGGTTGAATAAAATTATATAAAAGTGGATTGTGGTTGGATTTAAAAAATTAATTAATTTTATTATAATGGTAATGTAAATGATTTATTTAAAATGTTAGAAAGAAAATTTTAATTATTGTACCTTTTGTATCAAATAAAATATAAATTTTTTATGTTTTCTCGAAGTTTGAAGGGTTAATAAAGTATGATAGTTAATGTAAAAATATTATTATAAATAATTTATTAGAGAAGTATTTTAGTCATTTAGAGGATATCTAGTTTTTTTTATTTAAATTTAATTTATATCTAAATTAATTAAATAATTAATTTAATAGTTATTTATAGTTTAGGAAAAAGTTATGGGATAATCTATAATTTTGTTAAAAATTAATTTTTTTTGATTAATAGTATTATTAGAAGTTTAATTTTATAGTAAATAAAATAAAAAATATAAATTTAAATCCAATAATAAAAATTATATAATTTAAAATAAAAGGTAAAATAATCTTTCAACACAAACTTATTAACCCATCATACCGTATTCGAGGCAATAAGCCACGTATAAAAATTACCACTATCAACATAATATTAATATATATAAATATACCAAAAGAATAAATTAAATCTGTAAATAATAATAATCTTAAATATCTAAAAAAAATAATTATTCCATATTCAGCTATAAAAATTAAAGCAAACCCCCCACTAAAATATTCAATATTAAATCCAGATACTAACTCTGACTCCCCCTCAATAAAATCTATAGGTGTTCGATTCAATTCAGCTAAAATTCTAATAAAATAAACCAAAAATAAAGGAATCAACATTAAAACATATCAAATATAAACTTGCCACTTTATAAAATCAATAAAAGAATATCTCTCTCTTAAAATTATCAAAATCAAAATAATTATAATAAATCTAACTTCATAAGATAATACTTGAGCTACCACTCGTATTGTCCCAATCAACGAATATAAAGAATTAGAGGATCAACCCATTAACAAAAATATATATCTTCTTATTGTTAAAATAATAATAACAATTAACAAAGAATAATTTATAAAATAAATATTAGTAATAAACCCACTCATTAATCAATTACACAATATTATTAAAAATAATATTACAGGACAAATATAATATAAATAATTATTTGATTTCATAATAAAAAAAAATTCTTTACTAAATAATTTAATAGCATCACTAAATGGTTGTAAAATTCCCCCAATTCCTACTTTATTAGGACCCTTACGCAACTGAACATATCCTAAAATCTTACGTTCCAATAAAGTCAGAAATGCCACCCCCATTATTACAATAATTATAACTATCATTAATCTAACAAAATTTAACAATAAATAAAAAAGATAATTTAAATTATAATTTTATTCCTAAAGTTTTTTATTTTAATAAATCTACTTATATTCACTTTTTCATCATTATTTATTTCAGATCTAATAATTATTTGATTTTTTATAGAAATTATAAATTTTTTATTTATCTATATATTAAATATTACTATAAAAAACAAGAAAATAATCTTTTTTTATTTTTTTACCCAAATTATTCCATCATTCATCATTATTTATACATTAATTTTAAATAATTTATTCATAATTAACAATTTATTTTACATATCTATTATATTTGCCTTAATAATAAAACTAAGAATTCCCCCATTTCATTTATGATTACCAATAATTTCTAAACACTTAAATTGACAAACTCTCCTAACCTTATTAACTATCATAAAAATTACACCTTTCTATCTAATATCTATAATCTATATCAACTCCTTACTAATCCTTTTTATTATCACTTCATGCTCAATCATTCCACCTCTTATACTTATTAACACCAATAACTTTAAAATAATTCTATCCTATTCTTCCATTAATCAAACAGGATGAATAATCTTGTTAATCTCCTTAAAAAATATCATCTGATTAAAATATTTTTTATTCTACTCATTTATTCTTATAAGATTATTTTATATCATTAATCATTTTAAACTATTTATTAACCATTCTAATAATATAAAAATTAATTACAATCTATTAAATATTCTATTTATTTTCAATATAGCTAGAATACCACCCTTTTCCTTCTTTTATATAAAATGATTTAGAATCTTTATAACTCTTTATAATTCTAACTATTTTACAATTATAATTATTCTCATATTAAGATCCCTTCTAATACTTTTTATTTACACAAATATATTTATTCATTCAATATTCCTATTTAAATTTAAATCAAAATTACTCTTCTCCTATTTATCAATAAATTAATTTCTTTTTTTTACTCAAGACTATTTATATCCCTCATTTTATTAATTATAAATTATTCGGTATATTTAATTATTTAAAATTTTAATAAATTTAGGTTCCTATAAACATTTTATTATTAATAAAATATTTTAATATAATATTATTGTTAATAAAATATATTAAATGTAATATAATAATTAATTAAATAAAATATATAAAATTTAATTAATATTTTAAAATTTATTATGTTTATAAAATATAAATGATTATTTAATTAGTGTTTATTTAAATAGTAATTTATAAAATTATATTTAAGATGATTAAGTTTATATAGTAAATATAGTAATAAATATAATAATAATAAATTTGGTGCCAGCAATTGCGGTTAAACTAATATTATAAATAAAAAGATGATTTATGAGAAGTAATTTTTTTTAATTTAAGATAAGTTAATTTTATATGGTGAAATATTAAAATTTTATAAT
LC859929_Monomorium_floricola       ATGAATAAATGATTATATTCAACAAATCATAAAGATATTGGTATCTTATATTTTATTCTAGCTATTTGATCTGGCATAATTGGATCATCAATAAGAATAATTATTCGATTAGAACTAGGATCACCTACATCTTTAATTAACAATGATCAAATTTTTAATACCTTAATTACTAGACATGCATTTATTATAATTTTCTTCATAGTTATACCTTTTATAATTGGAGGATTTGGAAATTTTTTAGTTCCACTTATACTCGGTTCTCCAGATATAGCTTATCCACGAATAAATAATATAAGATTTTGACTCTTACCTCCCTCATTAAGTCTCTTAATTTTAAGAAGATTTATTAATTCAGGTGTAGGAACAGGTTGAACAATTTATCCTCCACTAGCATCTAATATTTTTCATAGAGGAGCTTCAATTGATTTATCTATTTTTTCTTTACATATTGCAGGAATATCTTCAATCTTAGGAGCAATTAATTTTATTTCAACAATTATAAATATACATCATAAAAATTTATCCCTAGATAAAATTCCCCTTTTAGTTTGATCTATTATAATCACTGCTATTTTACTTTTACTTTCTCTTCCTGTTTTAGCTGGGGCTATTACTATACTTTTAACAGATCGAAATTTAAATACAACATTTTTTGATCCTAGAGGAGGAGGAGATCCAATTCTTTATCAACATTTATTTTGATTTTTTGGTCATCCAGAAGTTTATATTTTAATTCTACCAGGATTTGGTCTTATTTCTCACATTATTATAAATGAAAGAGGAAAAAAAGAAACCTTTGGATCCTTAGGAATAATTTATGCTATAATTGCTATTGGATTTTTAGGATTTATTGTATGAGCCCATCATATATTTACTATTGGTTTAGACGTTGATACACGAGCTTATTTTACTTCAGCTACCATAATTATTGCTATTCCTACAGGTATTAAAATTTTTAGATGAATTTCTACACTTCATGGAATAAAAATTAATAATAACCCAACATTATGATGATCAATAGGATTTATTTTCTTATTTACAATAGGAGGATTAACTGGAATTATATTATCTAACTCATCTATTGATATTATTCTTCATGATACATATTATGTTGTAGCCCATTTTCACTATGTCTTATCTATAGGAGCTGTCTTTGCAATTATTGCAAGATTTATCCATTGATTTCCATTAATTTCAGGATATACATTAAATAATTTTTACCTAAATGTTCAATTTCTATCCATATTTATTAGTGTAAATTTAACATTTTTTCCTCAACATTTTCTTGGTCTTAGAGGTATACCTCGTCGATACTCTGATTATCCAGACACATTTTTAACATGAAATATTATTTCTTCAATAGGATCACTTATATCAATTATTAGACTAACAATTCTTATATTTATTATCTGAGAAGCTCTTTCATCTAAACGAAAAATCATTAATATATTTTTTATAAATTCATCCTTAGAATGACATCATTCTTACCCTCCTATTAATCACAGATTTAATGAAATTCCCTCTATTTATTAATACCTGAATAATTTCTCTTCAAAACTCTAACTCCCCTATTTTTGATATAATAATTTTTTTTCATGATTTTACCATAATTATTTTAATTTTTATTACTATTCTCATTTTATCCATTATAATTATAATAACTTCAAATAAACTAATCAATCGATACCTTCTTCATGGAAATTTAATCGAATTAATTTGAACTATTATTCCTATATTTATTTTAATTTTTATTGCAATTCCCTCTATTAAAATTTTATATCTTACTGATGAAATTCACAATAATAAATTATCTTTAAAAACTATTGGTCATCAATGATACTGAAGATATGAATATTCTGATTTTATAAAAATTGAATTTGATTCATTTATAATTCCAACTAATCAATTAACAAATAATGAATTTCGTTTACTTGATGTAGATAATCGTTGTATCCTTCCATTTAACCTTCCCATTCGTATTCTTACAACTTCAATAGATGTTATTCACGCATGAACTGTACCATCATTAGGAATTAAAATAGATTCAACTCCTGGGCGACTAAACCAAATAAATTTATTTATTAATCGCCCAGGAATTTTTTATGGACAATGTTCAGAAATTTGTGGAACAAATCATAGCTTTATACCCATCGTTCTAGAATCTACCAATTTTATTAATTTTAAAAATTGATTATTTTATTTTATTAATAATAATTAATGATAAATATCTTCTCTATTTTTGATCCCTCAACTTCAATATCACTTTCATTAAATTGAATTAGAATAATATTAATATTTATATATCTACCCTTTCAATTTTGATTAATTCCATCTCGATTAATATTATTTTGAACTAATATTATTAAATTTATATTTAATGAATTTAAAATCCTAATTAAATACTCTATCTCTAATATTATTATATTTATTTCATTATTATTATTAATTTTTTTTAATAATTTTTTAGGACTCTTTCCTTATATTTTTACAGCATCAAGTCATATAAATTTTTGTCTCTCTCTTTCTCTAACATTTTGATTAAGAATAATAATTTATAGAATCTTTAATTTCATCAATGATCTTTTTACTCATTTAACCCCACAAGGAACCCCATTTATCCTTATACCCTTTATAGTAATTATTGAATCAATTAGATTAATCATTCGACCAATTACATTAGCCATTCGTCTTACTGCAAATATAATTGCAGGACACCTTCTTTTATCTTTTTTAGGATCCTCAGGAGAAATTATTAACAATCTATTATTATTAAATATAATATTTTTTTCACAAATTATTTTATTTTTATTAGAAATTTTTGTATCTTTCATTCAAGCATATGTATTCTCAATTCTTTCTACTCTTTATAGAAGAGAAATTTAAATTCCTCAAATAATACCATTATTATGATTAATTATAATAATTATATTAATTATTATATTATTTACATTAATTTCTTTTATCTATTATCTTTATATTCCCAATAACAAAAATAATATCTCTGCCAAAATTATAAAAATTGACAATATGACTAATCAAAATCATCCCTTTCATTTAGTAACCCCTAGTCCATGACCTATTATTATTTCTTTTAGATTAATAAATAATTTAATTTATTTAATTAGATGATTTCATAAATTAAATTATTTTATAATTATTTCTATTCCATGTACATTAATATGTATATATCAATGATGACGAGATGTTATTCGAGAATCAACCTACCAAGGATGACATACAAAATATGTATTTAATGGCATACGTATAGGTATAATTCTCTTTATTATTTCAGAAGTATTATTTTTTTTTTCTTTCTTTTGATCTTATTTTCATTCATCTTTAGCTCCTAATATAGAAATTGGTCAATATTGACCTCCAATTGGAATTAAACCATTTAATCCATTTGATATTCCTCTTATAAATACAATTATTTTAATTTCATCTGGTCTAACAGTAACCTGATCTCACCATGCCATTCTTAATAAAAATTTAAATGAAAGAAAAAAAAGACTTCTACTAACTATTATTCTAGGATTATACTTTACACTATTACAATTAATTGAATACATTGAATCACCCTTTACAATTGCTGACTCTATTTATGGATCTACCTTTTTTATTGCAACCGGATTCCACGGATTACATGTTATTATTGGAACATTATTTTTAATTATTTGCCTTTTACGAATATACAAACTTCATTATTCTAAATTACACCACTTTGGATTTGAAGCTGCAGCCTGATATTGACATTTCGTTGATGTAGTATGATTATTTTTATATATCTCTATTTATTGATGAAGATTTTAAATTATTCAAATTTTATTATTCATTTTAATATTTTTAATTATTTCAATAATCTTATTATTTTTAAATTTTATATTATCTAAAAAATCTTTTCAAGATCGAGAAAAAATTTCTCCATTTGAATGCGGATTTGATCCTATTTCCTCTAATCATATTCCATTTAGAGTTCAATTCTTTTTAATTAGACTAATTTTCTTAATTTTTGATATTGAAATTACAATCTTAATTCCAATTATTTATATATTTAAATTTTCAAATATAAAATTTATTTATTTATTATTTACTATTCTTACTATTCTCTTATTAGGCCTCTACATCGAATACTCAGAACAATCATTAGATTGAAAAATTTAATAATATATTAATTAATTAATAAATATAAATAAATAAAAATAAATAAAAATATATAAATACCATAATTAAAATTTATTTTAAAATGTTTAATTAAAAATAATATATTTTTACTAATTAATTCTATTCAAGTTTTATCAATAATAAAAATTATATTACTAATTTTATTTACTGGTTTATAAATTCATAAATATATTATATTTATAAATCATATTGATCTTAAAAATTCCCCCCCATAAATAATATACCATTTTTTATAATAACCCTAAAAAAATCCCCAATATACATAATATTATAGTTAATAATTTTATTCACACATTTAAATAAACCTCATATCAATCAAAAAAAAATATTCATCTTAATAAAGAACCAACACAAACTCTTAATATAATCAAAATTATCATAGAAATATTTATAATAAAATTTTCCTTAAAATTATAATATCTATAAAACTTTATATTATTAAAAAATATATAATAATATAATCGAAAAGAATATGTAACTGTTAATATTAAAGAAATTAAAATAAAAACCAATAAAAATATATTAATTTTTAAATCATAAATTAATTCTATAATTAAATCTTTTGAATAAAATCCCGAAATAAAAGGAAAGCCACATAAAGCCAAATTAGAAATATAAAAACTTATCATAGTAAAAGGAATAATTTCATTCAAATTTCCAAATAATCGAATATCTTGATTATTTCTTATAGAATGAATAATAATACCAGCACATATAAATAGTATAGATTTAAAAATAGCATGTACTAACAAATGATAATATGAAATTATTCTTAAACCTAATCTTAAAATTATTATTATTAAACCTAACTGACTTAAAGTAGATAAAGCAATAACTTTTTTTAAATCATATTCTAATCTTGCTATCAATCCTGCTATAAATATAGTAAAAATAGACAAAAATAATAAAATTTTAAATATTCCCCTATTAATTAATATATTATTAAAGCGAATTATCAAGTATACCCCCGCAGTTACTAACGTTGATGAATGAACTAAAGCTGAAACAGGAGTAGGAGCTGCTATTGCTATAGGTAACCACGAAGAAAAAGGAATCTGAGCACTCTTAGTAATAGCTGCTATTATTAACATAAATATAACTATTTTATTATTCAATAAAAATCAAATTCTTCATCTTCCTGCTATTATTATTAATCTAATTACTATTAAAATACTCACATCACCTACACGATTACACAAGACAGTTGCTATCCCAGAATTATATGATAATCAATTTTGATAATAAATAACCAAACAATAAGAAACTAGTCCTAATCCATCCCAACCCAATAAAATTCTAATAACATTAGGCCTTAAAATTATTAATATTATAGAAAAAACAAATAATGTTACCAAATAAACAAAACGTCTAATATATCTATCCCCTTGTATATATACCCTTATATATAATATAATTAAAGAAGAAATTAAAAATACAAACCCCATAAATAAACAAGAAATTCAATCTAAAATAATAACTAATTCTATATTAAAAGAATTTATTCTAAATACTAATCATTCAAATATAAGTCCTAAATCAATATAAAATAAAATAAACCTATAAATAAGTATTATTATTGAAATTATAAATATAAACAAAAAATATAAATAAATTTTAATTATTTATATTATCATAATTAAATTTAATAAAAATAAAAATAATGGATAAAAATGTAAAATTAAAACAATATATTCCTTCATTAATCCTAAATTAAATTTAATATTATTAAAACTCTTAATACCATGTTGAATATAAGAATATAAATATAAAGAATAAGCCCTTCTAAAAAAACAAACTAAAATTATATAAATAATTATCAATATATCTCAATTTAATAAAATTATTAACATTAATATTTCTCTAATAAAATTTAATGAAAATGGAAATGAAAAATTAGAAACACATAATAAAAATCATCAAATTATTAATGAAGGTATTCTTACTATTATTCCCTTATTAAAAATCAATAACCGTCTACCTGTTCGATAATAAAATAAATTTACTATATAAAATAATCCAGAAGAACATAAACCATGAGAAATTATTATAATATACCCCCCCAAAAATCTTAATTTAAATATTGTTATTAATGAACATAATATTATATTTATATGAACAACAGAAGAATACGCAACTAATCTTTTTATATCAATTTGAGATAAACATGCTACTCTAATCACTAATCTTCCAATAATTCTTAATCTTAAAATTAAATAATTATATTTTAAATTTATATTAATAAATATAATTAATAAACGTAATAATCCATATCCTCCTATCTTCAATAAAACACCTGCCAAAATTATTGATCCATAAACAGGAGCCTCTACATGAGCTTTGGGTAATCAAATATGAAATAAATATATTGGTAATTTAATAAAAAAAGAACCATAAATTATTATATATCCAAAAAATCTAAAAATATATTCTATTATAAATAACCTTATTAATCTAAATTTTATTGTTAATCTATAATAATATAAATCAATCACATAAACTAATAAAGGAAAAGAAATAATTAATATATATATTATTAAATAATAAGAAGCTCTCAATCGTTCTAAATTTCTTCCTCAATAAATAATTAAAAAAAAAGTAGGAATTAATCTAACTTCATATAATAAATAAAACAAAATTAAATTTATTAATGAAAAAAATATAATTAATACTAATAATAAAACAATAAATATAAATATTATTTCATCACCTCTTCTAAACACATTATTATCAATCTAATAATTCAAAATCTTAATACAATTAAAAAAATAGAATAATATTCAACTCCAAACTCTAATCTAATATTATTTCATAATAAATTCTTATTTATATATATAAATAAAATTATGAAACTAATAAAATAATATAAATTATAATAAAATATAATTATTTTATTTCATATTAATATAAAATTCATAAATAAAATAATAAAAATAAATTTTATCATTTAAAATTTTCTAATATTAAATATATAATAAATTTCCCTTCCACTAAAACGAACAATTATTACTAATAATCTTAAACCCAGTACTCCCTCACAAACCCTAAAAATTAAATAATAAATTAAATAAAATTCTATGCTTATTAAACTAAAAATTATAAATATACTCAAAGAAACAATTATAACTACCAATTCTAATAATATTAATAATACCAATATAAATTTATATAAAAAAATTATCAATATTAAAATCATTAAAAATAACTGACCATAAATTAAAATATCAATATAAATTTTAAAAAATTTATTTAATAAACATTTTATTTTAAATTTTTAATAAATAATTTTATTAATTGGGAAAATTATAAAATTAGGATTAGATCCCTATTATTTTATAAGTAAGATAATTAGAGATTATATATTTATATATAAAAATTTAAATAATTTGGCGGTATTTATAATAGTTAGAGGAATTTGTTAGATAATTGATATCCACGATGGAGGAACTAAAATTTTTTTATGTATTGTGTTTAAATTATTTTATTAGAATTAAAATATTTTAAAAATAGTAATTAATAAATGTGAATATTTAGGATTTTAATGAATTACATTTTTATATAAAAAATATAATAATTTAATATTATTAAATTAGGATTTAATAGTAAAATATTAAATAAGAATTGAAATTAATTAAAATAAAATTGCCCGTCATTTTCATAAAATTATAAGTGAAAAAAGTCGTAACAAAGTAAGTGTATATGAATATGACTTAGATTAAATTTTATTTTAATGTTATAATTTTTATAATAAAATAAAATTTTTTATGATTAATTTTAATTTTAATGAGGATTTATAATTAAATAAAATTATATAGTATAATTTAAGTTAAATTAATAAAAAAATAATTAGTTTTATTATATAGGTAATGTAAGTGATTTATTATAAATAATAGAAAGAAGATTTAATTTATTGTACCTTTTGTATCAATTAAAATATAAATTTATAATGTTTTCTCGAAGTTTAAAGGGTTAATAAATTATGATAGTTAATGTGTAAATATTATTATAAATAATTTATTAGAGAATTATTTTAATCATTTAGAGGATATCTAGTTTTTTTTATTTAAATTTAATTTAGATTTAGTTTAAATAAATAATTAATTGAAGAATTATTTAAAAATTAAGAAAAAATTATGGGATAATCTATAATTTTATTAAAAAGAAGGGAAATTAAAATAAAAATATTATTAGAAGTTTAATTTTTTAAAAATTAAATTAAAAAACATAAATTTAAATCCAACAATAAAAATTATATAATTCAAAATAAAAGGTAAAAAAATTTTTCAACATAATCTTATTAATTCATCATACCGTATACGTGGTAATAAACCTCGTATAAAAATCACTATCCTTAATATTATATTAATAAAAATATATATTCTTAAAGAATAAATTAAATCTGTAAACAATAATAAACTTAAATATCTAAAAAAAATAATTATTCCATATTCTGCTATAAAAATTAATGCAAATCCTCCACTAAAATATTCAACATTAAATCCAGATACTAATTCTGATTCTCCCTCAATAAAATCTATAGGTGTTCGATTTAACTCCGCTAAAATTCTAATAAAATAGACTACAAATAAAGGAACTAATATTAATATATATCACATATAATTTTGTCATTTTATAAAATCAATAAATGAATATCTCTCTCTTAATATTATTAACACTAAAATAATTATAATAAATCTAACTTCATAAGATAAAATTTGAGCAACAACTCGTATAGTACCAATCATAGAATATAAAGAATTAGAAGATCATCCTATTAATAAAAATATATATCTTCTTATAGTTAAAATAATGATAATTAATAATAAAGAATAATTTATAAAATAAATATTAGTAATAAAACCACTTATTAATCAATTACATAATATAAATAAAAATAATAATATAGGACAAATATAATACAAATAATTATTTGACTTTATAATAAAAAAAAATTCTTTATTAAATAATTTAATAGCATCTCTAAATGGTTGAAAAATCCCTCCAAACCCAACCTTATTAGGACCCTTACGTAACTGAATATAACCCAAAATCTTTCGCTCTAATAAAGTTAAAAATGCTACTCCAACCAAAACAATTACTATAATTATTATTAATCTAATAAAATTTAATATCAAATAATATAAATAATTTATGTTATTTCTTTATTTTCAAAATTTTTTATTATAACAACTTTATTTACATTTATATTTATATCCTTATTTATTACTGATTTAATTATTATCTGATTTTTCATAGAAATTATAAATTTTTTATTTATTTACCTTATAAATATATCAATAAAAAATAAAAAAATAATTTTTTTTTATTTTACTCTCCAAATTATTCCATCATTTCTTATTATTTATACAATAATTTTTAATAATTTATTTATTTTAAATAATATATTTTACATCACTATTATTATAGCTCTAATAATAAAATTAAGAATTCCTCCATTTCATCTTTGACTTCCAATTATTTCTAAATATTTAAATTGACAAACATTATTTATTCTTCTAACTATTATAAAAATCACTCCTTTTTACTTAATATCTTTAATTAATATTAATACTATATTTATTTATTTAATTTTAATTTTATGTTCAATTATTCCCCCATATATACTTATTAACTTAAATAATTTTAAAGTAATTATATCCTATTCTTCAATTAATCAAACCAGATGAATAATTTTATTAATTTCATTAAAAAATATTATTTGATTAAAATATTTTATATTCTATTCTTTTATTCTTATAAGCCTTTTTATTATTATAAATTATTTTAAATTATTTATTAATTTTACTAATAATATAAAAATTAATTATAATTTATTAAATATATTATTTATTTTTAATATAGCAAGTATACCACCCTTTTCATTTTTTTACATAAAATGATTTAGAATCTTCCTTATTATACATAATTCTAAATACTTCTTAATTATAATTACTTTAATATTAAGATCATTCCTTATATTATTTATTTATACAAATATACTAATTAATTCATTATTTTTATTTAAATTTAAATCTAAAATATTTTTAAATTATTTATCTATAATGTTATACCTCTCCTATATTTAAGATTATTTTTATCATCAATTCTACTTATTCTATATTTATATATATTATAAATTATTTATAATTTTAAAAAATTTAAGTTTTAATAAATATTTTATTATTAATAAAATATTTTAATGTATTATAATTATAATAATAATTTAATTAATATAATAATATATTTAATTAAATAAAATATATAAAATTTAATTAATATTTTATAATTTATTGAATTTATAAAATATAAATAAATTTTTGAATATTATTTATTTAAATAATAAATTATTTAATTATATTTATAATGATTAATTTTATAGAATAAATATAGTAATAAATATAATAATAATAAATTTAGTGCCAGCAATTGCGGTTACACTAAAATTAAAAATAAAAATATAATTTATAATAATAAAATATTTAAAATTAAAGAAAAGATAATTTTATATGGTGAAATATTAAATTTTATAAAT
LC859928_Monomorium_chinense        ATGAATAAATGACTTTACTCTACTAATCACAAAGATATTGGTATTTTATATTTTATCCTTGCCATTTGATCAGGTATAATTGGATCTTCTATAAGAATAATTATCCGATTAGAATTAGGATCTTGTGGCCCCTTAATCAATAATGATCAAATTTATAACTCTTTAGTTACAAGACACGCATTTATTATAATTTTTTTTATAGTTATACCATTTATAATTGGGGGATTTGGAAACTTTTTAGTACCATTAATACTTGGTTCACCAGATATAGCTTACCCTCGTATAAATAATATAAGATTTTGATTATTACCCCCATCATTAACCCTTCTTATTCTAGGAAGATTTATTAATTCAGGGGTAGGAACTGGATGAACAATCTACCCCCCTCTAGCTTCTAATATTTTTCACAGAGGTGCCTCAATCGATTTATCCATTTTTTCTCTTCATATCGCTGGTATGTCCTCAATTTTAGGAGCAATTAATTTTATCTCAACTATTATAAATATACATCATAAAAATATTTCTCTAGATAAAATTCCTTTACTAGTCTGATCAATTATAATTACTGCAATTCTTTTACTCTTATCTCTTCCTGTTCTAGCAGGGGCCATTACTATACTTTTAACAGATCGTAATCTAAATACAACCTTCTTTGACCCAAGAGGTGGTGGAGACCCTATTCTATACCAACATTTATTTTGATTCTTTGGACACCCAGAAGTTTACATTTTAATTTTACCAGGATTTGGACTAATTTCTCATATTATTATAAACGAAAGAGGAAAAAAAGAAACTTTTGGATCACTAGGAATAATCTATGCCATAATTGCTATCGGATTTTTAGGATTCATTGTATGAGCTCATCATATATTTACAATTGGATTAGATGTTGATACACGAGCTTATTTTACTTCAGCTACTATAATTATTGCCATTCCAACAGGTATTAAAATTTTTAGATGAATTTCAACTCTACATGGAATAAAAATCAACTATAACCCAACTCTATGATGATCAATAGGATTTATTTTTTTATTTACTATAGGAGGATTAACAGGCATCATATTATCTAATTCATCAATTGACATTATTTTACATGATACTTATTATGTTGTTGCCCATTTTCATTATGTTTTATCTATAGGAGCTGTATTTGCCATTATTGCCAGATTCATTCACTGATTTCCATTGATCTCAGGTTATACCTTAAACAATTTTTATTTAAATATTCAATTTTTATCTATATTTATTGGAGTTAATTTAACTTTTTTCCCTCAACACTTTCTTGGATTAAGAGGTATGCCTCGTCGATATTCAGACTACCCAGATACCTTTTTAACATGAAATATTATTTCCTCCATAGGATCCCTTATATCAATCATTAGTTTAACAATTCTTATATTTATTATCTGAGAAGCTCTAGCATCTAAACGTAAAATTATTAATATATTTTTTATAAGATCATCACTAGAATGACATCATTCATACCCTCCGATTAATCACAGATTTAATGAAATCCCTGCTATCTATTAATACTTGAATAATTTCTCTACAAAATTCAAACTCTCCTATTTTCGATATAATAATTTTCTTTCATGATTTTACCATAATTATCTTAATTTTTATTACTATACTTATTTTATCTATTATAACAATAATAATTCCCAATAAATTAACTGACCGATTTCTTCTCCACGGAAACCTAATTGAACTAATTTGAACTATCATTCCAATATTTATTTTAATTTTTATTGCAATTCCATCTATTAAAATTTTATACCTCACAGATGAAATCCATAATAATAAATTATCTTTAAAATCTATTGGCCATCAATGATACTGAAGATATGAATATTCTGACTTTATAAAAGTTGAATTTGACTCATTTATAATTCCTACTGATCAACTAACAAATAACGAATTTCGACTATTAGACGTAGACAACCGATGCATTCTACCATTTAATTTACCAATTCGAGTTCTCACCACCTCTATAGATGTAATTCACTCTTGAACTGTACCTTCCTTAGGAATTAAAATAGATTCTACTCCAGGTCGATTAAATCAAATAAATTTAATTATTAATCGACCTGGAATTTTTTATGGACAATGTTCAGAAATCTGTGGAACAAACCATAGATTTATACCTATTGTTCTAGAATCTACTAACTTCAATAACTTCAAAAATTGATTACTTTACTTTATAAACAATAATTAAAAATAAATATTTTTTCTATTTTTGATCCATCAACTTCAACGTATACTTCCTTAAATTGAATTAGAATAATCTTAATATTTATATTTTTACCATTTCAATTTTGATTAATTCCATCACGTTTAATATTATTTTGAACTAATATTATTAATTTTATATTCAATGAATTTAAAATTTTAATTAAATATTCTTTTTCAAATATCATTATTTTTATTTCTTTATTAATATTAATTTTTTTTAATAATTTTTTAGGTCTTTTTCCATACATTTTTACCTCCTCAAGTCATATAAATTTCTGTCTTTCCTTATCCCTAACATTTTGATTAGGAATAATAATTTATAGAATCTTCAATTACATTAATGATCTTTTTACTCACCTTACACCTCAAGGAACCCCTTTTATCCTAATACCATTTATAGTTATTATTGAATCTATTAGATTAGTAATTCGACCTATTACATTAGCTATTCGACTTACAGCAAATATAATTGCTGGTCATCTACTCTTATCTCTTTTAGGATCATCAGGAGAAATTATTAATAACATATTTTTATTAAATATAATACTATTTTCACAAATTATATTATTTTTATTAGAAATTTTTGTATCTTTTATTCAAGCTTATGTTTTTTCTATTCTTTCAACTTTATATAGAAGAGAAATTTAAATTCCTCAAATAATACCACTAATATGACTTTATATAATACTATCACTAATCCTATTACTTTTTATATTAATTTCTTTTATTTATTACCTATATATTCCAATTAATAATGATTCTTTTAAAATCAAAATTATAAAAATTGAATTTTTTATGATTCAAAATCACCCATTTCATTTAGTAACACCAAGACCATGACCAATTATCATTTCCTTTAGTTTAATAAATAATCTAATTTGCATAGTTAGTTGATTCCATAAATTCAATTATTTTTTAATTATTACTATCCCGTGCACATTTTTATGCATATATCAATGATGACGAGATGTAACACGCGAATCAACATATCAAGGATGACACACAAAATATGTATTTAATGGAATACGTATAGGAATAATTTTATTTATTATTTCAGAAGTATTATTTTTCTTTTCTTTTTTCTGGGCTTACTTTCATTCATCCCTAGCACCTAACATAGAAATCGGTCAATATTGACCTCCAATTGGTATTAAACCATTTAACCCATTTGACATCCCCTTAATAAATACAATCATTTTAATTTCATCCGGATTAACAGTAACCTGATCTCATCACGCTATACTTAACATAAACTTAAAAGAAAGAAAAAAAAGACTCTTTTTAACTATTTTACTAGGATTATATTTTAGACTCTTACAACTAATTGAATACATTGAATCTCCATTTACTTTAGCTGATTCAATTTATGGATCAACCTTCTTTATTGCAACAGGTTTCCATGGTCTACACGTACTTATTGGAACATTATTCTTATTTATTTGTTTCTTACGAATAAATTTACTTCACTATTCAAGACTTCATCACTTTGGTTTTGAAGCAGCAGCATGATATTGACATTTTGTAGACGTAGTTTGATTATTTTTATATATTTCTATTTACTGATGAAGATTCTAAATTATTCAAATATTAATTTTTATAGTAATTTTTATATTAATTTCTTCAATTTTATTAACATTAAATTTTATTTTATCAAAAAAATCTTTCCAAGATCGAGAAAAAACATCTCCATTTGAATGTGGATTTGACCCAATTTCCACTAATCATATCCCATTTAGAATTCAATTTTTTTTAATTAGATTAATTTTTTTAATTTTTGATATCGAAATTACTATTCTAATCCCTTTTATCTACTTATTTAAATTTCCTAATATAAAATTTATTTATTTATCCTTTATTATTTTAATTCTTCTACTTATTGGTTTATACATTGAATACTCAGAAAAATCACTAGATTGAAAAATATAATAAATCAATAATTAATTAATAAATAAAAGTAAATAAAAATAAATAAAAATATATATATATTATAATAAAAATTTATCTTAAAATGTTTAATTAAAAATAATATATTTTTTCTAATTAATTCTAACCATGTTTTATCATTAATAAAAATTAAAACTCTAATTTTATTTACTGGATTATAAATTCATAAATATATTATATTTATAAATCATATTGATCTTAAAAATTCACTAAAAAAAAAAACTTAATATTTTTTATGTTAAACCTACTAAAACTCCTAATCTACATAAAAATAAAGTTATTAACTTTACAGATAAATTTAAATAAATTTCATAATAATCAAAAAAAAATATTCATCTTAATAATGACCCAACAATAACTCTTAACCCAACTAAAATTATTATTGATATATTTATAATTAAATTCTCCCTAAAATTATAATACCTATAAAATTTTATATTATTAAAAAATATATAATAATATAATCGAAATGAATATATAACTGTCATTATTAAAGAAATTAAAATAAAAAATAATAAAAATAAATTAATTTTTAAATCATAAATTAATTCTATAATCAAATCTTTTGAATAAAATCCAGAAATAAAAGGAAAACCACATAAAGCTAAATTAGAAATATAAAATCTTATTATAGTAAAAGGAATAATTTCATTTAAATTTCCAAATAAACGAATATCTTGATTATTTATTATTGAATGAATAATAATTCCAGCACATATAAATAACATAGATTTAAAAATAGCATGAACTAACAAATGATAATAAGAAATCATCCTTAAACCTAATCTTAAAATTATTATCATTAAACCTAATTGACTTAATGTTGATAAAGCAATAATTTTTTTTAAATCATTCTCTAAATTAGCTATAACTCCAGACATAAATATAGTAAAGATAGATAAAAAAAATAAAATTTTATATATTCCTCTATCTACTAACACCTTATTAAAACGAATTATTAAATATACCCCCGCAGTTACCAAAGTAGATGAATGTACTAAAGCTGATACAGGAGTAGGAGCTGCTATAGCTATAGGTAACCAAGAAGAAAAAGGAATTTGTGCACTTTTAGTAATAGCTGCAATTATTAACATAAAAACAATTAACTTATTACTCAATAAAAATCAAATTCTTCAACTTCCTATCATTAATATTAATCTAATTGTTATTAAAATACCAACGTCCCCCACACGATTACATAAAACAGTCACTATTCCAGAATTATAGGACATTCAATTTTGATAATAAATAACCAAACAATATGATACTAATCCTAACCCATCTCAACCTAATAAAATTCTAATAATATTTGGACTTAAAATTATTAACATTATAGAAAAAACAAATAATATTACCAAATATGTAAATCGTCTAATAAATCTATCCCCCTCTATATAAACTCTTATATATAATATAATTAAAGAAGAAATTAAAAATACAAATCCAATAAATAAACAAGAAATTCAATCTAAAATTATCACAACTTCTATATTAAATGAATTAATACTGTAAACTAATCATTCTAATATAAAACCTATATCAATATAAAATATTAAAAATCTAAATATAAATATTAACATAGAAACTAATAATATACATATAAAATAAATATAAATTTTTATTATTTATATTAATATAATTAAATTTAATAAAAATAAAAACAATGGATAAAAATGTATAATTAAAACAATAAACTCTTTAATTATCCTCAAATTAAATCTTATATCATTAAAACTTTTCCTACCATGTTGAACATATGAATATAAATATAATGAATACGCCCTTCTAAAAAAACAAATCATAATTATATATATAATTATAAATAAATCTCAATTTAATAAAACCATTAATATTAATACTTCCCTAATAAAATTTAAAGAAAACGGAAAAGAAAAATTTGCTACGCATAATAAAAACCATCAAATTATAAATGAAGGTAGATTTACTATTATCCCCTTATTAAATATTAATAAACGTCTTCCTGTTCGATAATAAAATAAATTAACCATATAAAATAATCCTGAAGAACATAAACCATGAGAAATTATTATAATATATCCTCCCAAAAATCTTAACTTAAATATAGTTATCAATGAACACAATATTACATTTATATGAACAACAGAAGAATAAGCAACTAATCTTTTTATATCAATTTGAACTATACATAAAATTCTAGATAAAAATCTACCAACAATACCTAGCCTCAAAATAAAATAATTATATTTTAAACTCATAGTAATAAATATTACTAATAAACGTAACAAACCATATCTTCCTATCTTTAATAATACCCCAGCCAAAATTATGGAACCATAAACAGGAGCCTCTACATGAGCCTTTGGTAATCAAATATGAAATAAATATATAGGCATTTTAATAAAAAAAGATCCATAAATTATAATATATCCAATAAATCTAAAAACATAATCTATTATAAATAAATACATCAATCTAAAATTAACTGTTAAATTATAATAATATATATCTACGATATAAATTAATAAAGGAAAAGAAATTAATAACATATATATTAAAAAATAATAAGAAGCACTTAAACGTTCTAAATTTCCACCCCAATAAACAATCAAAAAAAATGTAGGAATTAAACTAATTTCATATAATAAATAAAATAAAATTAAATTCATTGTTAAAAAAAATATTTCTAAAATAATCAATAAATTAATAAAAATTAATATAAATCTATCCCCTCATTTAAACACATTATCATTAACCTAATAATTCAAAATCTTAATATTACTAAAAAAATAGAATAATATTCAGCCCCAAATATCACCCTAATATTACTTCATAATAAATCTTTATTTATATATATAAATAAAATTATAAATCTAATTAAATAACATAAATTATAATAAAATGCTAATATTTTATTCCATAATATTATAAAATTTATAAATAAGACAACAAAAATAAATTTTATCATTTAAAATTTTCTAATATTAAATATATAATAAACCTCTCTTCCTCTAAAACGAACAATTATTACTAATAACCTCAAACCTATTACCCCCTCACAAACCCTAAAAATCAAATAATAAATTAAATAAAATTCCATATTTATTAAACCAAAAACTATAAAAATTAATAAAGAAATAACTATCACAGCCAACTCTACCAATATTAATAATACCAATATAAATTTATACAAAAAAATTAATAATATCAAAACTACCATAAATATTTGTCTATAAATAAAAATATCAATATAAATATTAAAAAATTTTTTTAATAAGATTTTTTATAATAAGGTTTTAATAATAATTTATTAAATTAAAAAATTTATAAAATTAGGATTAGATCCCTATTATTTTATAAATAATATAATTAGAGATTAAGTTTTTAAAAATTTAAATTTAAATAATTTGGCGGTATTTTTAATAGTTAGAGGAATTTGTTTAGTAATCGATATCCACGATGGAGTGACTAAATTATTTTTATATATTGTGTTTAAATTATTTTATTAGAATAAAAATATTAATATAATAATAATTAATAAATGTGAATATTTAGGATTAAAATGAATTACTTTTTTGTAAAAGGATAAATATAATTTAATTATATTTAAATAGGATTTAATAGTAAATTGTTAAATAAAAATTGAAATTAATTAAAATAAAATTGCCCGTCATTTTCATGAATTAATAAGTGAAAAAAGTCGTAACAAAGTAGGTGTATATGAATATGACTTAGATTAGAAATAATATATAAATTTTTTAAAAAAATATAAATAAAAATATTTTATAGTTAATTATAAGTGAATTTATAATTTATTGATAAATAAAATTATAAAAAATTATATTAGTTATAATAATAAAAAAGTAATTGATTTTATTATATTAGTAATGTAAATGATTTATTGAAAATGAAATAAAGAAAATTTATTTTATTGTACCTTTTGTATCAATTAAAATATAAATTTATGATATTTTCTCGAAGTTTAAAGAGCTAATAAATTATGATAATTAGTGTGAAAATATAATTATAAATAGGTTATTAGAGAATTATTTTAGTCATTTAGAGGATATCTAGTTTTTTTTATTTAAATTTAATTTAGATTTAATTTTATTAAATAATTAATTTGTGAATTATTTATAAATTAAGAAAAAATTATGGGATAATCTATAATTTTTTTAAAAGTAAAGTAATTTATTTTAATAATATTATTAAAAATTTAATTTTATAGAAATAAAACAAAAAAATAAAAATTTAAAACCAACAATAAAAATTATGTAATTTAAAATAAAAGGTAAAAAAATTTTTCAACATAAATTCATTAATTCATCATAACGCATACGTGGCAATAATCCTCGCATAAAAATTACTAAACTTATTATAATATTTAAATAAATATATATACTAAAAGAATAAATTAAATCAGTAAATAATGCTAAACTTAAATATCTAAAAAAAATAATTATTCCATATTCTGCTATAAAAATCAAAGCAAACCCTCCTCTAAAATATTCAATATTAAACCCAGACACCAACTCAGACTCACCCTCAATGAAATCCATAGGAGTTCGATTTAATTCAGCCAAAATTCTAATAAAATAAACTAAAAATAAAGGTAATAATATTACTAAATATCATATATAAATTTGCCATTTCATAAAATCAATAAAAGAATACCTTTCCCTTAAAATTATTAAAATTAAAATAATTATAATAAACCTAACTTCATATGACAAAACCTGAGCAATTACACGCATTGTACCAATCAAAGAATATAAAGAATTAGAAGATCACCCCATTAATAAAAATATATACCTCCTCACAGTTAAAATAATAATAATAATTAATAAAGAATAATTTATAAAATAAATATTAGTAATAAAACCACTCATTATTCAATTACATAATATAAATAAAAATAATAATACAGGACATAAATAATACAAATAATTATTTGACTTTATAATAAAAAAAAATTCTTTATTAAATAATTTAATAGCATCCCTAAATGGTTGAAGAATTCCACCCAACCCCACCTTATTAGGACCCTTTCGCAATTGAACATAACCTAAAATTTTACGCTCTAATAATGTTAAAAACGCAACCCCAATTAATACAATAATTACAACTATTAATAATCTGATTAAATTCAACAACATATAATAAAAATAATTTACATTATTTCTTTATTTTCAAAATTTTTTATTTTATTAAATTTATTATTATTCACTTTTCTATCTTTATATTTAATAGATCTAATTATTATCTGATTTTTTATAGAAATTATAAATTTTTTATTTATTTATCTTATAAATATATCAATAAAAAATAAAAAAATAATTTTTTTTTATTTTATTATCCAAATTATTCCTTCTTTTATTATTATTTATACAATAATTTTTAATACTATATTTATTTCTAATGATTTATTTTATATATTTATCTTACTAGCCTTAATAATAAAATTAAGAATTCCTCCTTTTCATTTTTGATTACCTATTATCTCTAAACATTTAAATTGATTTCTACTATTTATTTTATTAACAGTTATAAAAATTACTCCATTTTACTTTACATCTCTAATTTATATTAATATTACAATAATTTATATAATTCTACTCATATGTTCTTTCATTCCCCCTATCATACTTATTAACACTAATAATTTTAAAATTATTATATCTTACTCTTCTATTAATCAAACTGGTTGAATAATTCTTTTAACTTCACTTAAAAACATTATTTGATTAAAATATATTATATTTTATTCCTTAATTCTTATAAATTTATTTTTTATTATAAACTACTTTAAATTATTTATTAATTACTCAAGTTATATAAAAATTAATTTTAATTTTTTAAATATAATATTAATTTTTAATATAGCTGGATTACCCCCATTCTCATTTTTTTATATAAAATGATTCAGAATTTTCCTTATTATAAATAATTCAAATTATTTTATTATTATAATTATTCTTATAATTAGATCTTTCTTAATACTTTTTATTTATACAAATATATTTATTCATTCTTTATTTTTATATAAATTTAAATCTAAAATATTTTTATCTTATCCTATAATAATTCTATATTTTTCCTTTTTATAAGATTATTTCTATCATCAATATTACTTATTATTGATTATTAGGTAAATTTAATTTTTTATATTTTTAAAAAATTTAGGTTTTAATAACCATTTTATTATTATTAAAATATTTTAATGTAATTATAGAATATTAATATTAAAATAAATAAATTTTTTTAATTAATTTAATAAGATATATAAAATTTAATTTATATTTAAAAATTTATTGTATTTATAAAATATAAATAAGTATTTTAATATTATATATTTAAATAATGTATTATTTAATTATATTTAAAATGATTAAATTTATTAAATAAATATAGTAATAAATATAATAATAATAAATTTAGTGCCAGCAATTGCGGTTAAACTAAAGTTATAAGTGAAAATTTAATTTATAAGAATAAGATATTTTGATTAATTATAAGATTAATTTTATATGGTGAAATATTAAATTTTATTGAT
;
END;
