# Supplementary material for: ﻿A new species of Monomorium Mayr, 1855 (Hymenoptera, Formicidae) with a brachypterous queen from southern Japan, and phylogeny of Japanese Monomorium species with diverse reproductive strategies
Source: Zookeys. 2025 Aug 26;1250:49–78. doi: 10.3897/zookeys.1250.150776 (PMC12406028; doi:10.3897/zookeys.1250.150776)
Supplement: Supplementary material 7 — ML tree file based on 13 PCGs sequences generated by IQ-TREE [file zookeys-1250-049_article-150776__-s007.contree]

(NC_051486.1_Monomorium_pharaonis:0.3134166065,(NC_014677.1_Solenopsis_richteri:0.0189504131,NC_014672.1_Solenopsis_invicta:0.0138844255)100:0.7212484686,(((LC605004_Monomorium_trivale:0.0947343974,LC859929_Monomorium_floricola:0.1238871060)100:0.0387840326,((LC859932_Monomorium_brachypterum:0.0134033318,LC859931_Monomorium_intrudens:0.0137589964)100:0.0981982294,LC859928_Monomorium_chinense:0.1254953936)100:0.0562176813)52:0.0211442607,LC859930_Monomorium_hiten:0.1596214970)100:0.1164186324);
