# Supplementary material for: ﻿A new species of Monomorium Mayr, 1855 (Hymenoptera, Formicidae) with a brachypterous queen from southern Japan, and phylogeny of Japanese Monomorium species with diverse reproductive strategies
Source: Zookeys. 2025 Aug 26;1250:49–78. doi: 10.3897/zookeys.1250.150776 (PMC12406028; doi:10.3897/zookeys.1250.150776)
Supplement: Supplementary material 8 — Bayesian tree file based on 13 PCGs sequences generated by MrBayes [file zookeys-1250-049_article-150776__-s008.tre]

#NEXUS
[ID: 8621951771]
begin taxa;
	dimensions ntax=9;
	taxlabels
		NC_051486.1_Monomorium_pharaonis
		NC_014677.1_Solenopsis_richteri
		NC_014672.1_Solenopsis_invicta
		LC605004_Monomorium_trivale
		LC859932_Monomorium_brachypterum
		LC859931_Monomorium_intrudens
		LC859930_Monomorium_hiten
		LC859929_Monomorium_floricola
		LC859928_Monomorium_chinense
		;
end;
begin trees;
	translate
		1	NC_051486.1_Monomorium_pharaonis,
		2	NC_014677.1_Solenopsis_richteri,
		3	NC_014672.1_Solenopsis_invicta,
		4	LC605004_Monomorium_trivale,
		5	LC859932_Monomorium_brachypterum,
		6	LC859931_Monomorium_intrudens,
		7	LC859930_Monomorium_hiten,
		8	LC859929_Monomorium_floricola,
		9	LC859928_Monomorium_chinense
		;
   tree con_50_majrule = [&U] (1[&prob=1.00000000e+00,prob_stddev=0.00000000e+00,prob_range={1.00000000e+00,1.00000000e+00},prob(percent)="100",prob+-sd="100+-0"]:3.175327e-01[&length_mean=3.17975987e-01,length_median=3.17532700e-01,length_95%HPD={2.77467600e-01,3.59435300e-01}],(((4[&prob=1.00000000e+00,prob_stddev=0.00000000e+00,prob_range={1.00000000e+00,1.00000000e+00},prob(percent)="100",prob+-sd="100+-0"]:9.521032e-02[&length_mean=9.54100685e-02,length_median=9.52103200e-02,length_95%HPD={8.29234800e-02,1.06205100e-01}],8[&prob=1.00000000e+00,prob_stddev=0.00000000e+00,prob_range={1.00000000e+00,1.00000000e+00},prob(percent)="100",prob+-sd="100+-0"]:1.248793e-01[&length_mean=1.25281836e-01,length_median=1.24879300e-01,length_95%HPD={1.12126700e-01,1.38947900e-01}])[&prob=1.00000000e+00,prob_stddev=0.00000000e+00,prob_range={1.00000000e+00,1.00000000e+00},prob(percent)="100",prob+-sd="100+-0"]:3.942051e-02[&length_mean=3.95190542e-02,length_median=3.94205100e-02,length_95%HPD={3.05130100e-02,4.84851000e-02}],((5[&prob=1.00000000e+00,prob_stddev=0.00000000e+00,prob_range={1.00000000e+00,1.00000000e+00},prob(percent)="100",prob+-sd="100+-0"]:1.367338e-02[&length_mean=1.37281793e-02,length_median=1.36733800e-02,length_95%HPD={9.94361600e-03,1.68868100e-02}],6[&prob=1.00000000e+00,prob_stddev=0.00000000e+00,prob_range={1.00000000e+00,1.00000000e+00},prob(percent)="100",prob+-sd="100+-0"]:1.380141e-02[&length_mean=1.38158879e-02,length_median=1.38014100e-02,length_95%HPD={1.05965200e-02,1.74865400e-02}])[&prob=1.00000000e+00,prob_stddev=0.00000000e+00,prob_range={1.00000000e+00,1.00000000e+00},prob(percent)="100",prob+-sd="100+-0"]:9.911049e-02[&length_mean=9.92126252e-02,length_median=9.91104900e-02,length_95%HPD={8.73734500e-02,1.11573900e-01}],9[&prob=1.00000000e+00,prob_stddev=0.00000000e+00,prob_range={1.00000000e+00,1.00000000e+00},prob(percent)="100",prob+-sd="100+-0"]:1.263503e-01[&length_mean=1.26560696e-01,length_median=1.26350300e-01,length_95%HPD={1.12304900e-01,1.40059200e-01}])[&prob=1.00000000e+00,prob_stddev=0.00000000e+00,prob_range={1.00000000e+00,1.00000000e+00},prob(percent)="100",prob+-sd="100+-0"]:5.496536e-02[&length_mean=5.48492435e-02,length_median=5.49653600e-02,length_95%HPD={4.07083700e-02,6.77916700e-02}])[&prob=7.39680426e-01,prob_stddev=1.03570900e-02,prob_range={7.32356858e-01,7.47003995e-01},prob(percent)="74",prob+-sd="74+-1"]:2.194485e-02[&length_mean=2.20133179e-02,length_median=2.19448500e-02,length_95%HPD={1.17193700e-02,3.38690100e-02}],7[&prob=1.00000000e+00,prob_stddev=0.00000000e+00,prob_range={1.00000000e+00,1.00000000e+00},prob(percent)="100",prob+-sd="100+-0"]:1.634953e-01[&length_mean=1.64421581e-01,length_median=1.63495300e-01,length_95%HPD={1.41567600e-01,1.87529200e-01}])[&prob=1.00000000e+00,prob_stddev=0.00000000e+00,prob_range={1.00000000e+00,1.00000000e+00},prob(percent)="100",prob+-sd="100+-0"]:1.190686e-01[&length_mean=1.19013315e-01,length_median=1.19068600e-01,length_95%HPD={8.84230700e-02,1.51188800e-01}],(2[&prob=1.00000000e+00,prob_stddev=0.00000000e+00,prob_range={1.00000000e+00,1.00000000e+00},prob(percent)="100",prob+-sd="100+-0"]:1.912902e-02[&length_mean=1.91345804e-02,length_median=1.91290200e-02,length_95%HPD={8.80166500e-03,2.85301200e-02}],3[&prob=1.00000000e+00,prob_stddev=0.00000000e+00,prob_range={1.00000000e+00,1.00000000e+00},prob(percent)="100",prob+-sd="100+-0"]:1.402739e-02[&length_mean=1.40975448e-02,length_median=1.40273900e-02,length_95%HPD={4.03849100e-03,2.34562000e-02}])[&prob=1.00000000e+00,prob_stddev=0.00000000e+00,prob_range={1.00000000e+00,1.00000000e+00},prob(percent)="100",prob+-sd="100+-0"]:7.342504e-01[&length_mean=7.34878699e-01,length_median=7.34250400e-01,length_95%HPD={6.54999700e-01,8.11918000e-01}]);
end;
