# Supplementary material for: ﻿A new species of Monomorium Mayr, 1855 (Hymenoptera, Formicidae) with a brachypterous queen from southern Japan, and phylogeny of Japanese Monomorium species with diverse reproductive strategies
Source: Zookeys. 2025 Aug 26;1250:49–78. doi: 10.3897/zookeys.1250.150776 (PMC12406028; doi:10.3897/zookeys.1250.150776)
Supplement: Supplementary material 9 — Summary of morphological comparisons between Monomorium brachypterum and M. intrudens workers across all populations [file zookeys-1250-049_article-150776__-s009.xls]

## Sheet: Sheet1
	M. brachypterum (n = 28)				M. intrudens (n = 20)
male	mean	sd	min	max	mean	sd	min	max	U test Z score	p-value
head width [mm]	0.52	0.02	0.47	0.54	0.54	0.03	0.44	0.59	3.5564	0.000375949
thorax width [mm]	0.46	0.03	0.41	0.52	0.46	0.03	0.4	0.51	0.32424	0.7458	n. s.
forewing area [mm^2]	1.07	0.08	0.85	1.18	1.4	0.22	1.09	1.76	5.2916	1.212e-07
hindwing area [mm^2]	0.3	0.02	0.23	0.34	0.4	0.07	0.31	0.56	4.8941	9.875e-07
	M. brachypterum (n = 20)				M. intrudens (n = 20)
queen	mean	sd	min	max	mean	sd	min	max	U test Z score	p-value
head width [mm]	0.5	0.01	0.48	0.53	0.56	0.02	0.53	0.59	5.399	6.70038e-08
thorax width [mm]	0.38	0.01	0.36	0.41	0.43	0.01	0.41	0.47	5.3993	6.69092e-08
forewing area [mm^2]	0.39	0.04	0.27	0.46	1.9	0.18	1.62	2.17	5.4113	6.25734e-08
hindwing area [mm^2]	0.21	0.03	0.15	0.27	0.54	0.05	0.47	0.64	5.4103	6.29292e-08
	M. brachypterum (n = 20)				M. intrudens (n = 25)
worker	mean	sd	min	max	mean	sd	min	max	U test Z score	p-value
head width [mm]	0.35	0.02	0.32	0.38	0.36	0.02	0.34	0.41	1.7034	0.08849	n. s.
thorax width [mm]	0.21	0.01	0.2	0.24	0.23	0.01	0.21	0.25	2.8226	0.004763
number of ommatidium	12.1	1.55	10	15	16.6	1.29	14	19	5.5893	2.28e-08
thorax/head ratio	0.6	0.01	0.56	0.63	0.62	0.01	0.6	0.64	4.6029	4.167e-06
