# Supplementary material for: ﻿A new species of Monomorium Mayr, 1855 (Hymenoptera, Formicidae) with a brachypterous queen from southern Japan, and phylogeny of Japanese Monomorium species with diverse reproductive strategies
Source: Zookeys. 2025 Aug 26;1250:49–78. doi: 10.3897/zookeys.1250.150776 (PMC12406028; doi:10.3897/zookeys.1250.150776)
Supplement: Supplementary material 10 — A dataset on the measurements of scape length of Monomorium brachypterum workers [file zookeys-1250-049_article-150776__-s010.xls]

## Sheet: Sheet1
individual_ID	row	column	Head_width[mm]	Anntennal_socket_to_posterior_head_margin[mm]	Anntennal_socket_to_the_end_of_scape[mm]	ratio
W01	1	1	0.372	0.378	0.305	0.806878
W02	1	2	0.375	0.372	0.305	0.819892
W03	1	3	0.378	0.36	0.308	0.855556
W04	1	4	0.366	0.362	0.295	0.814917
W05	1	5	0.394	0.398	0.331	0.831658
W06	2	1	0.366	0.366	0.296	0.808743
W07	2	2	0.361	0.358	0.293	0.818436
W08	2	3	0.391	0.378	0.325	0.859788
W09	2	4	0.375	0.37	0.313	0.845946
W10	2	5	0.371	0.365	0.316	0.865753
W11	3	1	0.356	0.354	0.282	0.79661
W12	3	2	0.403	0.39	0.333	0.853846
W13	3	3	0.39	0.383	0.295	0.770235
W14	3	4	0.392	0.387	0.315	0.813953
W15	3	5	0.354	0.359	0.276	0.768802
mean			0.376267	0.372	0.305867	0.822068
min			0.354	0.354	0.276	0.768802
max			0.403	0.398	0.333	0.865753
